# Supplementary material for: Genomic Context Analysis of de Novo STXBP1 Mutations Identifies Evidence of Splice Site DNA-Motif Associated Hotspots
Source: G3 (Bethesda). 2018 Feb 22;8(4):1115–8. doi: 10.1534/g3.118.200080 (PMC5873902; doi:10.1534/g3.118.200080)
Supplement: Supplementary file 1 [file 1115TableS1.xlsx]

## Sheet: Supplementary Table S1
chr	(hg19)	ref	alt	11-bp-window	typeseq-effect	gene_symbol	entrez_id	gene_desc	gene_type	omim_id	omim_phenotype	MPO	HPO	CGD_disease	CGD_inheritance	Gene_GI	Gene_HI	1000g_all	1000g_eur	1000g_amr	1000g_eas	1000g_afr	1000g_sas	NHLBI_all	NHLBI_aa	NHLBI_eu	ExAC_Freq	ExAC_AFR	ExAC_AMR	ExAC_EAS	ExAC_FIN	ExAC_NFE	ExAC_OTH	ExAC_SAS	cg	cg_filtered	cgW597_AllFreq	cgW597_CalledFreq	cgW597_11s	cgW597_Hs	cgW597_Ls	cg1KG436_AllFreq	cg1KG436_CalledFreq	cg1KG436_11s	cg1KG436_Hs	cg1KG436_Ls	Repeat	CADD_Raw	CADD_phred
9	130422363	G	C	ACCGGGCTGCA	exonic;nonsynonymous SNV	STXBP1	6812	syntaxin binding protein 1	protein-coding	602926	Epileptic encephalopathy, early infantile, 4, 612164 (3)	MP:0003631@nervous system phenotype@HOM;MP:0005386@behavior/neurological phenotype@MULTIG;MP:0010768@mortality/aging@HOM	HP:0000478@Abnormality of the eye@AD;HP:0000707@Abnormality of the nervous system@AD;HP:0003011@Abnormality of the musculature@AD	Epileptic encephalopathy, early infantile 4	AD	14.9682	0.689	0	0	0	0	0	0	0	0	0	0	0	0	0	0	0	0	0	0	0	0	0	0	0	0	0	0	0	0	0	NA	5.62902	36
9	130422307	A	C	TCCACAGTCCG	intronic;splicing;NA	STXBP1	6812	syntaxin binding protein 1	protein-coding	602926	Epileptic encephalopathy, early infantile, 4, 612164 (3)	MP:0003631@nervous system phenotype@HOM;MP:0005386@behavior/neurological phenotype@MULTIG;MP:0010768@mortality/aging@HOM	HP:0000478@Abnormality of the eye@AD;HP:0000707@Abnormality of the nervous system@AD;HP:0003011@Abnormality of the musculature@AD	Epileptic encephalopathy, early infantile 4	AD	14.9682	0.689	0	0	0	0	0	0	0	0	0	0	0	0	0	0	0	0	0	0	0	0	0	0	0	0	0	0	0	0	0	NA	3.89075	19.78
9	130420659	G	A	TTGTGGAAGAT	exonic;nonsynonymous SNV	STXBP1	6812	syntaxin binding protein 1	protein-coding	602926	Epileptic encephalopathy, early infantile, 4, 612164 (3)	MP:0003631@nervous system phenotype@HOM;MP:0005386@behavior/neurological phenotype@MULTIG;MP:0010768@mortality/aging@HOM	HP:0000478@Abnormality of the eye@AD;HP:0000707@Abnormality of the nervous system@AD;HP:0003011@Abnormality of the musculature@AD	Epileptic encephalopathy, early infantile 4	AD	14.9682	0.689	0	0	0	0	0	0	0	0	0	0	0	0	0	0	0	0	0	0	0	0	0	0	0	0	0	0	0	0	0	NA	5.62233	36
9	130427532	C	G	GAATACAAGGA	exonic;stopgain	STXBP1	6812	syntaxin binding protein 1	protein-coding	602926	Epileptic encephalopathy, early infantile, 4, 612164 (3)	MP:0003631@nervous system phenotype@HOM;MP:0005386@behavior/neurological phenotype@MULTIG;MP:0010768@mortality/aging@HOM	HP:0000478@Abnormality of the eye@AD;HP:0000707@Abnormality of the nervous system@AD;HP:0003011@Abnormality of the musculature@AD	Epileptic encephalopathy, early infantile 4	AD	14.9682	0.689	0	0	0	0	0	0	0	0	0	0	0	0	0	0	0	0	0	0	0	0	0	0	0	0	0	0	0	0	0	NA	5.37636	34
9	130438189	G	A	AATCCGCATCA	exonic;nonsynonymous SNV	STXBP1	6812	syntaxin binding protein 1	protein-coding	602926	Epileptic encephalopathy, early infantile, 4, 612164 (3)	MP:0003631@nervous system phenotype@HOM;MP:0005386@behavior/neurological phenotype@MULTIG;MP:0010768@mortality/aging@HOM	HP:0000478@Abnormality of the eye@AD;HP:0000707@Abnormality of the nervous system@AD;HP:0003011@Abnormality of the musculature@AD	Epileptic encephalopathy, early infantile 4	AD	14.9682	0.689	0	0	0	0	0	0	0	0	0	0	0	0	0	0	0	0	0	0	0	0	0	0	0	0	0	0	0	0	0	NA	5.52914	35
9	130435469	C	CACCTGCACC	CCACCCACCTG	exonic;nonframeshift insertion	STXBP1	6812	syntaxin binding protein 1	protein-coding	602926	Epileptic encephalopathy, early infantile, 4, 612164 (3)	MP:0003631@nervous system phenotype@HOM;MP:0005386@behavior/neurological phenotype@MULTIG;MP:0010768@mortality/aging@HOM	HP:0000478@Abnormality of the eye@AD;HP:0000707@Abnormality of the nervous system@AD;HP:0003011@Abnormality of the musculature@AD	Epileptic encephalopathy, early infantile 4	AD	14.9682	0.689	0	0	0	0	0	0	0	0	0	0	0	0	0	0	0	0	0	0	0	0	0	0	0	0	0	0	0	0	0	NA	NA	NA
9	130440784	G	A	CGGTGGACTCC	exonic;stopgain	STXBP1	6812	syntaxin binding protein 1	protein-coding	602926	Epileptic encephalopathy, early infantile, 4, 612164 (3)	MP:0003631@nervous system phenotype@HOM;MP:0005386@behavior/neurological phenotype@MULTIG;MP:0010768@mortality/aging@HOM	HP:0000478@Abnormality of the eye@AD;HP:0000707@Abnormality of the nervous system@AD;HP:0003011@Abnormality of the musculature@AD	Epileptic encephalopathy, early infantile 4	AD	14.9682	0.689	0	0	0	0	0	0	0	0	0	0	0	0	0	0	0	0	0	0	0	0	0	0	0	0	0	0	0	0	0	NA	7.45032	39
9	130430457	A	-	CGCAGAGGTGT	exonic;frameshift deletion	STXBP1	6812	syntaxin binding protein 1	protein-coding	602926	Epileptic encephalopathy, early infantile, 4, 612164 (3)	MP:0003631@nervous system phenotype@HOM;MP:0005386@behavior/neurological phenotype@MULTIG;MP:0010768@mortality/aging@HOM	HP:0000478@Abnormality of the eye@AD;HP:0000707@Abnormality of the nervous system@AD;HP:0003011@Abnormality of the musculature@AD	Epileptic encephalopathy, early infantile 4	AD	14.9682	0.689	0	0	0	0	0	0	0	0	0	0	0	0	0	0	0	0	0	0	0	0	0	0	0	0	0	0	0	0	0	NA	NA	NA
9	130434395	G	T	AGCAAGGTATG	exonic;nonsynonymous SNV	STXBP1	6812	syntaxin binding protein 1	protein-coding	602926	Epileptic encephalopathy, early infantile, 4, 612164 (3)	MP:0003631@nervous system phenotype@HOM;MP:0005386@behavior/neurological phenotype@MULTIG;MP:0010768@mortality/aging@HOM	HP:0000478@Abnormality of the eye@AD;HP:0000707@Abnormality of the nervous system@AD;HP:0003011@Abnormality of the musculature@AD	Epileptic encephalopathy, early infantile 4	AD	14.9682	0.689	0	0	0	0	0	0	0	0	0	0	0	0	0	0	0	0	0	0	0	0	0	0	0	0	0	0	0	0	0	NA	3.06809	16.24
9	130423484	G	A	TCCCAGGTGAG	exonic;synonymous SNV	STXBP1	6812	syntaxin binding protein 1	protein-coding	602926	Epileptic encephalopathy, early infantile, 4, 612164 (3)	MP:0003631@nervous system phenotype@HOM;MP:0005386@behavior/neurological phenotype@MULTIG;MP:0010768@mortality/aging@HOM	HP:0000478@Abnormality of the eye@AD;HP:0000707@Abnormality of the nervous system@AD;HP:0003011@Abnormality of the musculature@AD	Epileptic encephalopathy, early infantile 4	AD	14.9682	0.689	0	0	0	0	0	0	0	0	0	0	0	0	0	0	0	0	0	0	0	0	0	0	0	0	0	0	0	0	0	NA	3.04242	16.15
9	130438134	G	A	CTATGCGAGCC	exonic;synonymous SNV	STXBP1	6812	syntaxin binding protein 1	protein-coding	602926	Epileptic encephalopathy, early infantile, 4, 612164 (3)	MP:0003631@nervous system phenotype@HOM;MP:0005386@behavior/neurological phenotype@MULTIG;MP:0010768@mortality/aging@HOM	HP:0000478@Abnormality of the eye@AD;HP:0000707@Abnormality of the nervous system@AD;HP:0003011@Abnormality of the musculature@AD	Epileptic encephalopathy, early infantile 4	AD	14.9682	0.689	0	0	0	0	0	0	0	0	0	0	0	0	0	0	0	0	0	0	0	0	0	0	0	0	0	0	0	0	0	NA	NA	NA
9	130416075	G	A	TAACGAGTGAG	exonic;synonymous SNV	STXBP1	6812	syntaxin binding protein 1	protein-coding	602926	Epileptic encephalopathy, early infantile, 4, 612164 (3)	MP:0003631@nervous system phenotype@HOM;MP:0005386@behavior/neurological phenotype@MULTIG;MP:0010768@mortality/aging@HOM	HP:0000478@Abnormality of the eye@AD;HP:0000707@Abnormality of the nervous system@AD;HP:0003011@Abnormality of the musculature@AD	Epileptic encephalopathy, early infantile 4	AD	14.9682	0.689	0	0	0	0	0	0	0	0	0	0	0	0	0	0	0	0	0	0	0	0	0	0	0	0	0	0	0	0	0	NA	NA	NA
9	130438178	T	-	ACTTATGACAA	exonic;stopgain	STXBP1	6812	syntaxin binding protein 1	protein-coding	602926	Epileptic encephalopathy, early infantile, 4, 612164 (3)	MP:0003631@nervous system phenotype@HOM;MP:0005386@behavior/neurological phenotype@MULTIG;MP:0010768@mortality/aging@HOM	HP:0000478@Abnormality of the eye@AD;HP:0000707@Abnormality of the nervous system@AD;HP:0003011@Abnormality of the musculature@AD	Epileptic encephalopathy, early infantile 4	AD	14.9682	0.689	0	0	0	0	0	0	0	0	0	0	0	0	0	0	0	0	0	0	0	0	0	0	0	0	0	0	0	0	0	NA	NA	NA
9	130430411	G	A	TGGACGAGGAC	exonic;nonsynonymous SNV	STXBP1	6812	syntaxin binding protein 1	protein-coding	602926	Epileptic encephalopathy, early infantile, 4, 612164 (3)	MP:0003631@nervous system phenotype@HOM;MP:0005386@behavior/neurological phenotype@MULTIG;MP:0010768@mortality/aging@HOM	HP:0000478@Abnormality of the eye@AD;HP:0000707@Abnormality of the nervous system@AD;HP:0003011@Abnormality of the musculature@AD	Epileptic encephalopathy, early infantile 4	AD	14.9682	0.689	0	0	0	0	0	0	0	0	0	0	0	0	0	0	0	0	0	0	0	0	0	0	0	0	0	0	0	0	0	NA	4.43752	23.6
9	130439007	A	C	GGCTCACCTCG	exonic;nonsynonymous SNV	STXBP1	6812	syntaxin binding protein 1	protein-coding	602926	Epileptic encephalopathy, early infantile, 4, 612164 (3)	MP:0003631@nervous system phenotype@HOM;MP:0005386@behavior/neurological phenotype@MULTIG;MP:0010768@mortality/aging@HOM	HP:0000478@Abnormality of the eye@AD;HP:0000707@Abnormality of the nervous system@AD;HP:0003011@Abnormality of the musculature@AD	Epileptic encephalopathy, early infantile 4	AD	14.9682	0.689	0	0	0	0	0	0	0	0	0	0	0	0	0	0	0	0	0	0	0	0	0	0	0	0	0	0	0	0	0	NA	2.91043	15.7
9	130430417	G	T	AGGACGACGAC	exonic;nonsynonymous SNV	STXBP1	6812	syntaxin binding protein 1	protein-coding	602926	Epileptic encephalopathy, early infantile, 4, 612164 (3)	MP:0003631@nervous system phenotype@HOM;MP:0005386@behavior/neurological phenotype@MULTIG;MP:0010768@mortality/aging@HOM	HP:0000478@Abnormality of the eye@AD;HP:0000707@Abnormality of the nervous system@AD;HP:0003011@Abnormality of the musculature@AD	Epileptic encephalopathy, early infantile 4	AD	14.9682	0.689	0	0	0	0	0	0	0	0	0	0	0	0	0	0	0	0	0	0	0	0	0	0	0	0	0	0	0	0	0	NA	4.95719	28.9
9	130423471	C	T	TCTCCCGTATG	exonic;nonsynonymous SNV	STXBP1	6812	syntaxin binding protein 1	protein-coding	602926	Epileptic encephalopathy, early infantile, 4, 612164 (3)	MP:0003631@nervous system phenotype@HOM;MP:0005386@behavior/neurological phenotype@MULTIG;MP:0010768@mortality/aging@HOM	HP:0000478@Abnormality of the eye@AD;HP:0000707@Abnormality of the nervous system@AD;HP:0003011@Abnormality of the musculature@AD	Epileptic encephalopathy, early infantile 4	AD	14.9682	0.689	0	0	0	0	0	0	0	0	0	0	0	0	0	0	0	0	0	0	0	0	0	0	0	0	0	0	0	0	0	NA	4.86777	27.8
9	130430466	G	A	GTCCCAGTAAG	exonic;synonymous SNV	STXBP1	6812	syntaxin binding protein 1	protein-coding	602926	Epileptic encephalopathy, early infantile, 4, 612164 (3)	MP:0003631@nervous system phenotype@HOM;MP:0005386@behavior/neurological phenotype@MULTIG;MP:0010768@mortality/aging@HOM	HP:0000478@Abnormality of the eye@AD;HP:0000707@Abnormality of the nervous system@AD;HP:0003011@Abnormality of the musculature@AD	Epileptic encephalopathy, early infantile 4	AD	14.9682	0.689	0	0	0	0	0	0	0	0	0	0	0	0	0	0	0	0	0	0	0	0	0	0	0	0	0	0	0	0	0	NA	NA	NA
9	130446664	A	C	TTCTTACTCCC	exonic;intronic;nonsynonymous SNV	STXBP1	6812	syntaxin binding protein 1	protein-coding	602926	Epileptic encephalopathy, early infantile, 4, 612164 (3)	MP:0003631@nervous system phenotype@HOM;MP:0005386@behavior/neurological phenotype@MULTIG;MP:0010768@mortality/aging@HOM	HP:0000478@Abnormality of the eye@AD;HP:0000707@Abnormality of the nervous system@AD;HP:0003011@Abnormality of the musculature@AD	Epileptic encephalopathy, early infantile 4	AD	14.9682	0.689	0	0	0	0	0	0	0	0	0	0	0	0	0	0	0	0	0	0	0	0	0	0	0	0	0	0	0	0	0	NA	4.21434	21.9
9	130440789	C	T	GACTCCGATTA	exonic;nonsynonymous SNV	STXBP1	6812	syntaxin binding protein 1	protein-coding	602926	Epileptic encephalopathy, early infantile, 4, 612164 (3)	MP:0003631@nervous system phenotype@HOM;MP:0005386@behavior/neurological phenotype@MULTIG;MP:0010768@mortality/aging@HOM	HP:0000478@Abnormality of the eye@AD;HP:0000707@Abnormality of the nervous system@AD;HP:0003011@Abnormality of the musculature@AD	Epileptic encephalopathy, early infantile 4	AD	14.9682	0.689	0	0	0	0	0	0	0	0	0	0	0	0	0	0	0	0	0	0	0	0	0	0	0	0	0	0	0	0	0	NA	4.13994	21.4
9	130438102	A	A	CACAGATGCTG	exonic;synonymous SNV	STXBP1	6812	syntaxin binding protein 1	protein-coding	602926	Epileptic encephalopathy, early infantile, 4, 612164 (3)	MP:0003631@nervous system phenotype@HOM;MP:0005386@behavior/neurological phenotype@MULTIG;MP:0010768@mortality/aging@HOM	HP:0000478@Abnormality of the eye@AD;HP:0000707@Abnormality of the nervous system@AD;HP:0003011@Abnormality of the musculature@AD	Epileptic encephalopathy, early infantile 4	AD	14.9682	0.689	0	0	0	0	0	0	0	0	0	0	0	0	0	0	0	0	0	0	0	0	0	0	0	0	0	0	0	0	0	NA	NA	NA
9	130374697	C	-	ATTGGCCTCAA	exonic;frameshift deletion	STXBP1	6812	syntaxin binding protein 1	protein-coding	602926	Epileptic encephalopathy, early infantile, 4, 612164 (3)	MP:0003631@nervous system phenotype@HOM;MP:0005386@behavior/neurological phenotype@MULTIG;MP:0010768@mortality/aging@HOM	HP:0000478@Abnormality of the eye@AD;HP:0000707@Abnormality of the nervous system@AD;HP:0003011@Abnormality of the musculature@AD	Epileptic encephalopathy, early infantile 4	AD	14.9682	0.689	0	0	0	0	0	0	0	0	0	0	0	0	0	0	0	0	0	0	0	0	0	0	0	0	0	0	0	0	0	NA	NA	NA
9	130440789	C	T	GACTCCGATTA	exonic;nonsynonymous SNV	STXBP1	6812	syntaxin binding protein 1	protein-coding	602926	Epileptic encephalopathy, early infantile, 4, 612164 (3)	MP:0003631@nervous system phenotype@HOM;MP:0005386@behavior/neurological phenotype@MULTIG;MP:0010768@mortality/aging@HOM	HP:0000478@Abnormality of the eye@AD;HP:0000707@Abnormality of the nervous system@AD;HP:0003011@Abnormality of the musculature@AD	Epileptic encephalopathy, early infantile 4	AD	14.9682	0.689	0	0	0	0	0	0	0	0	0	0	0	0	0	0	0	0	0	0	0	0	0	0	0	0	0	0	0	0	0	NA	4.13994	21.4
9	130430359	A	G	TCTAGGTATGA	exonic;synonymous SNV	STXBP1	6812	syntaxin binding protein 1	protein-coding	602926	Epileptic encephalopathy, early infantile, 4, 612164 (3)	MP:0003631@nervous system phenotype@HOM;MP:0005386@behavior/neurological phenotype@MULTIG;MP:0010768@mortality/aging@HOM	HP:0000478@Abnormality of the eye@AD;HP:0000707@Abnormality of the nervous system@AD;HP:0003011@Abnormality of the musculature@AD	Epileptic encephalopathy, early infantile 4	AD	14.9682	0.689	0	0	0	0	0	0	0	0	0	0	0	0	0	0	0	0	0	0	0	0	0	0	0	0	0	0	0	0	0	NA	NA	NA
9	130440811	G	A	ATGGAGGTTAG	exonic;synonymous SNV	STXBP1	6812	syntaxin binding protein 1	protein-coding	602926	Epileptic encephalopathy, early infantile, 4, 612164 (3)	MP:0003631@nervous system phenotype@HOM;MP:0005386@behavior/neurological phenotype@MULTIG;MP:0010768@mortality/aging@HOM	HP:0000478@Abnormality of the eye@AD;HP:0000707@Abnormality of the nervous system@AD;HP:0003011@Abnormality of the musculature@AD	Epileptic encephalopathy, early infantile 4	AD	14.9682	0.689	0	0	0	0	0	0	0	0	0	0	0	0	0	0	0	0	0	0	0	0	0	0	0	0	0	0	0	0	0	NA	2.02285	12.72
9	130446664	A	C	TTCTTACTCCC	exonic;intronic;nonsynonymous SNV	STXBP1	6812	syntaxin binding protein 1	protein-coding	602926	Epileptic encephalopathy, early infantile, 4, 612164 (3)	MP:0003631@nervous system phenotype@HOM;MP:0005386@behavior/neurological phenotype@MULTIG;MP:0010768@mortality/aging@HOM	HP:0000478@Abnormality of the eye@AD;HP:0000707@Abnormality of the nervous system@AD;HP:0003011@Abnormality of the musculature@AD	Epileptic encephalopathy, early infantile 4	AD	14.9682	0.689	0	0	0	0	0	0	0	0	0	0	0	0	0	0	0	0	0	0	0	0	0	0	0	0	0	0	0	0	0	NA	4.21434	21.9
9	130430466	G	A	GTCCCAGTAAG	exonic;synonymous SNV	STXBP1	6812	syntaxin binding protein 1	protein-coding	602926	Epileptic encephalopathy, early infantile, 4, 612164 (3)	MP:0003631@nervous system phenotype@HOM;MP:0005386@behavior/neurological phenotype@MULTIG;MP:0010768@mortality/aging@HOM	HP:0000478@Abnormality of the eye@AD;HP:0000707@Abnormality of the nervous system@AD;HP:0003011@Abnormality of the musculature@AD	Epileptic encephalopathy, early infantile 4	AD	14.9682	0.689	0	0	0	0	0	0	0	0	0	0	0	0	0	0	0	0	0	0	0	0	0	0	0	0	0	0	0	0	0	NA	NA	NA
9	130422370	A	C	TGCACACGTCT	exonic;nonsynonymous SNV	STXBP1	6812	syntaxin binding protein 1	protein-coding	602926	Epileptic encephalopathy, early infantile, 4, 612164 (3)	MP:0003631@nervous system phenotype@HOM;MP:0005386@behavior/neurological phenotype@MULTIG;MP:0010768@mortality/aging@HOM	HP:0000478@Abnormality of the eye@AD;HP:0000707@Abnormality of the nervous system@AD;HP:0003011@Abnormality of the musculature@AD	Epileptic encephalopathy, early infantile 4	AD	14.9682	0.689	0	0	0	0	0	0	0	0	0	0	0	0	0	0	0	0	0	0	0	0	0	0	0	0	0	0	0	0	0	NA	4.43413	23.6
9	130438134	C	T	CTATGCGAGCC	exonic;stopgain	STXBP1	6812	syntaxin binding protein 1	protein-coding	602926	Epileptic encephalopathy, early infantile, 4, 612164 (3)	MP:0003631@nervous system phenotype@HOM;MP:0005386@behavior/neurological phenotype@MULTIG;MP:0010768@mortality/aging@HOM	HP:0000478@Abnormality of the eye@AD;HP:0000707@Abnormality of the nervous system@AD;HP:0003011@Abnormality of the musculature@AD	Epileptic encephalopathy, early infantile 4	AD	14.9682	0.689	0	0	0	0	0	0	0	0	0	0	0	0	0	0	0	0	0	0	0	0	0	0	0	0	0	0	0	0	0	NA	7.03271	38
9	130428515	A	C	GCTCCATGAAT	exonic;nonsynonymous SNV	STXBP1	6812	syntaxin binding protein 1	protein-coding	602926	Epileptic encephalopathy, early infantile, 4, 612164 (3)	MP:0003631@nervous system phenotype@HOM;MP:0005386@behavior/neurological phenotype@MULTIG;MP:0010768@mortality/aging@HOM	HP:0000478@Abnormality of the eye@AD;HP:0000707@Abnormality of the nervous system@AD;HP:0003011@Abnormality of the musculature@AD	Epileptic encephalopathy, early infantile 4	AD	14.9682	0.689	0	0	0	0	0	0	0	0	0	0	0	0	0	0	0	0	0	0	0	0	0	0	0	0	0	0	0	0	0	NA	3.69208	18.76
9	130435523	C	-	ACAAACTCTGC	exonic;frameshift deletion	STXBP1	6812	syntaxin binding protein 1	protein-coding	602926	Epileptic encephalopathy, early infantile, 4, 612164 (3)	MP:0003631@nervous system phenotype@HOM;MP:0005386@behavior/neurological phenotype@MULTIG;MP:0010768@mortality/aging@HOM	HP:0000478@Abnormality of the eye@AD;HP:0000707@Abnormality of the nervous system@AD;HP:0003011@Abnormality of the musculature@AD	Epileptic encephalopathy, early infantile 4	AD	14.9682	0.689	0	0	0	0	0	0	0	0	0	0	0	0	0	0	0	0	0	0	0	0	0	0	0	0	0	0	0	0	0	NA	NA	NA
9	130444767	G	C	TTGGGGGTGTG	exonic;nonsynonymous SNV	STXBP1	6812	syntaxin binding protein 1	protein-coding	602926	Epileptic encephalopathy, early infantile, 4, 612164 (3)	MP:0003631@nervous system phenotype@HOM;MP:0005386@behavior/neurological phenotype@MULTIG;MP:0010768@mortality/aging@HOM	HP:0000478@Abnormality of the eye@AD;HP:0000707@Abnormality of the nervous system@AD;HP:0003011@Abnormality of the musculature@AD	Epileptic encephalopathy, early infantile 4	AD	14.9682	0.689	0	0	0	0	0	0	0	0	0	0	0	0	0	0	0	0	0	0	0	0	0	0	0	0	0	0	0	0	0	NA	5.29695	34
9	130425602	T	G	CACCCTGAAGG	exonic;nonsynonymous SNV	STXBP1	6812	syntaxin binding protein 1	protein-coding	602926	Epileptic encephalopathy, early infantile, 4, 612164 (3)	MP:0003631@nervous system phenotype@HOM;MP:0005386@behavior/neurological phenotype@MULTIG;MP:0010768@mortality/aging@HOM	HP:0000478@Abnormality of the eye@AD;HP:0000707@Abnormality of the nervous system@AD;HP:0003011@Abnormality of the musculature@AD	Epileptic encephalopathy, early infantile 4	AD	14.9682	0.689	0	0	0	0	0	0	0	0	0	0	0	0	0	0	0	0	0	0	0	0	0	0	0	0	0	0	0	0	0	NA	4.8892	28.1
9	130435490	T	C	AGGACTGTATG	exonic;nonsynonymous SNV	STXBP1	6812	syntaxin binding protein 1	protein-coding	602926	Epileptic encephalopathy, early infantile, 4, 612164 (3)	MP:0003631@nervous system phenotype@HOM;MP:0005386@behavior/neurological phenotype@MULTIG;MP:0010768@mortality/aging@HOM	HP:0000478@Abnormality of the eye@AD;HP:0000707@Abnormality of the nervous system@AD;HP:0003011@Abnormality of the musculature@AD	Epileptic encephalopathy, early infantile 4	AD	14.9682	0.689	0	0	0	0	0	0	0	0	0	0	0	0	0	0	0	0	0	0	0	0	0	0	0	0	0	0	0	0	0	NA	4.5361	24.5
9	130435490	T	C	AGGACTGTATG	exonic;nonsynonymous SNV	STXBP1	6812	syntaxin binding protein 1	protein-coding	602926	Epileptic encephalopathy, early infantile, 4, 612164 (3)	MP:0003631@nervous system phenotype@HOM;MP:0005386@behavior/neurological phenotype@MULTIG;MP:0010768@mortality/aging@HOM	HP:0000478@Abnormality of the eye@AD;HP:0000707@Abnormality of the nervous system@AD;HP:0003011@Abnormality of the musculature@AD	Epileptic encephalopathy, early infantile 4	AD	14.9682	0.689	0	0	0	0	0	0	0	0	0	0	0	0	0	0	0	0	0	0	0	0	0	0	0	0	0	0	0	0	0	NA	4.5361	24.5
9	130425622	C	T	CTGTGCGGTAT	exonic;nonsynonymous SNV	STXBP1	6812	syntaxin binding protein 1	protein-coding	602926	Epileptic encephalopathy, early infantile, 4, 612164 (3)	MP:0003631@nervous system phenotype@HOM;MP:0005386@behavior/neurological phenotype@MULTIG;MP:0010768@mortality/aging@HOM	HP:0000478@Abnormality of the eye@AD;HP:0000707@Abnormality of the nervous system@AD;HP:0003011@Abnormality of the musculature@AD	Epileptic encephalopathy, early infantile 4	AD	14.9682	0.689	0	0	0	0	0	0	0	0	0	0	0	0	0	0	0	0	0	0	0	0	0	0	0	0	0	0	0	0	0	NA	4.30552	22.6
9	130438189	G	A	AATCCGCATCA	exonic;nonsynonymous SNV	STXBP1	6812	syntaxin binding protein 1	protein-coding	602926	Epileptic encephalopathy, early infantile, 4, 612164 (3)	MP:0003631@nervous system phenotype@HOM;MP:0005386@behavior/neurological phenotype@MULTIG;MP:0010768@mortality/aging@HOM	HP:0000478@Abnormality of the eye@AD;HP:0000707@Abnormality of the nervous system@AD;HP:0003011@Abnormality of the musculature@AD	Epileptic encephalopathy, early infantile 4	AD	14.9682	0.689	0	0	0	0	0	0	0	0	0	0	0	0	0	0	0	0	0	0	0	0	0	0	0	0	0	0	0	0	0	NA	5.52914	35
9	130413927	G	A	GGAATGGAAGG	exonic;stopgain	STXBP1	6812	syntaxin binding protein 1	protein-coding	602926	Epileptic encephalopathy, early infantile, 4, 612164 (3)	MP:0003631@nervous system phenotype@HOM;MP:0005386@behavior/neurological phenotype@MULTIG;MP:0010768@mortality/aging@HOM	HP:0000478@Abnormality of the eye@AD;HP:0000707@Abnormality of the nervous system@AD;HP:0003011@Abnormality of the musculature@AD	Epileptic encephalopathy, early infantile 4	AD	14.9682	0.689	0	0	0	0	0	0	0	0	0	0	0	0	0	0	0	0	0	0	0	0	0	0	0	0	0	0	0	0	0	NA	5.85153	36
9	130444788	C	T	AGATGCGCTGC	exonic;nonsynonymous SNV	STXBP1	6812	syntaxin binding protein 1	protein-coding	602926	Epileptic encephalopathy, early infantile, 4, 612164 (3)	MP:0003631@nervous system phenotype@HOM;MP:0005386@behavior/neurological phenotype@MULTIG;MP:0010768@mortality/aging@HOM	HP:0000478@Abnormality of the eye@AD;HP:0000707@Abnormality of the nervous system@AD;HP:0003011@Abnormality of the musculature@AD	Epileptic encephalopathy, early infantile 4	AD	14.9682	0.689	0	0	0	0	0	0	0	0	0	0	0	0	0	0	0	0	0	0	0	0	0	0	0	0	0	0	0	0	0	NA	5.3776	34
9	130422387	A	G	CTGACTGTGAG	exonic;nonsynonymous SNV	STXBP1	6812	syntaxin binding protein 1	protein-coding	602926	Epileptic encephalopathy, early infantile, 4, 612164 (3)	MP:0003631@nervous system phenotype@HOM;MP:0005386@behavior/neurological phenotype@MULTIG;MP:0010768@mortality/aging@HOM	HP:0000478@Abnormality of the eye@AD;HP:0000707@Abnormality of the nervous system@AD;HP:0003011@Abnormality of the musculature@AD	Epileptic encephalopathy, early infantile 4	AD	14.9682	0.689	0	0	0	0	0	0	0	0	0	0	0	0	0	0	0	0	0	0	0	0	0	0	0	0	0	0	0	0	0	NA	NA	NA
9	130440789	C	T	GACTCCGATTA	exonic;nonsynonymous SNV	STXBP1	6812	syntaxin binding protein 1	protein-coding	602926	Epileptic encephalopathy, early infantile, 4, 612164 (3)	MP:0003631@nervous system phenotype@HOM;MP:0005386@behavior/neurological phenotype@MULTIG;MP:0010768@mortality/aging@HOM	HP:0000478@Abnormality of the eye@AD;HP:0000707@Abnormality of the nervous system@AD;HP:0003011@Abnormality of the musculature@AD	Epileptic encephalopathy, early infantile 4	AD	14.9682	0.689	0	0	0	0	0	0	0	0	0	0	0	0	0	0	0	0	0	0	0	0	0	0	0	0	0	0	0	0	0	NA	4.13994	21.4
9	130427608	G	T	TGGGGGAGGTA	exonic;stopgain	STXBP1	6812	syntaxin binding protein 1	protein-coding	602926	Epileptic encephalopathy, early infantile, 4, 612164 (3)	MP:0003631@nervous system phenotype@HOM;MP:0005386@behavior/neurological phenotype@MULTIG;MP:0010768@mortality/aging@HOM	HP:0000478@Abnormality of the eye@AD;HP:0000707@Abnormality of the nervous system@AD;HP:0003011@Abnormality of the musculature@AD	Epileptic encephalopathy, early infantile 4	AD	14.9682	0.689	0	0	0	0	0	0	0	0	0	0	0	0	0	0	0	0	0	0	0	0	0	0	0	0	0	0	0	0	0	NA	5.91072	36
9	130428552	G	G	CTGCTGCCTAT	exonic;synonymous SNV	STXBP1	6812	syntaxin binding protein 1	protein-coding	602926	Epileptic encephalopathy, early infantile, 4, 612164 (3)	MP:0003631@nervous system phenotype@HOM;MP:0005386@behavior/neurological phenotype@MULTIG;MP:0010768@mortality/aging@HOM	HP:0000478@Abnormality of the eye@AD;HP:0000707@Abnormality of the nervous system@AD;HP:0003011@Abnormality of the musculature@AD	Epileptic encephalopathy, early infantile 4	AD	14.9682	0.689	0	0	0	0	0	0	0	0	0	0	0	0	0	0	0	0	0	0	0	0	0	0	0	0	0	0	0	0	0	NA	NA	NA
9	130444795	C	-	CTGCGCCTACG	exonic;frameshift deletion	STXBP1	6812	syntaxin binding protein 1	protein-coding	602926	Epileptic encephalopathy, early infantile, 4, 612164 (3)	MP:0003631@nervous system phenotype@HOM;MP:0005386@behavior/neurological phenotype@MULTIG;MP:0010768@mortality/aging@HOM	HP:0000478@Abnormality of the eye@AD;HP:0000707@Abnormality of the nervous system@AD;HP:0003011@Abnormality of the musculature@AD	Epileptic encephalopathy, early infantile 4	AD	14.9682	0.689	0	0	0	0	0	0	0	0	0	0	0	0	0	0	0	0	0	0	0	0	0	0	0	0	0	0	0	0	0	NA	NA	NA
9	130422307	A	G	TCCACAGTCCG	intronic;splicing;NA	STXBP1	6812	syntaxin binding protein 1	protein-coding	602926	Epileptic encephalopathy, early infantile, 4, 612164 (3)	MP:0003631@nervous system phenotype@HOM;MP:0005386@behavior/neurological phenotype@MULTIG;MP:0010768@mortality/aging@HOM	HP:0000478@Abnormality of the eye@AD;HP:0000707@Abnormality of the nervous system@AD;HP:0003011@Abnormality of the musculature@AD	Epileptic encephalopathy, early infantile 4	AD	14.9682	0.689	0	0	0	0	0	0	0	0	0	0	0	0	0	0	0	0	0	0	0	0	0	0	0	0	0	0	0	0	0	NA	3.88471	19.74
9	130420731	G	A	AGAAGGTAAAC	intronic;splicing;NA	STXBP1	6812	syntaxin binding protein 1	protein-coding	602926	Epileptic encephalopathy, early infantile, 4, 612164 (3)	MP:0003631@nervous system phenotype@HOM;MP:0005386@behavior/neurological phenotype@MULTIG;MP:0010768@mortality/aging@HOM	HP:0000478@Abnormality of the eye@AD;HP:0000707@Abnormality of the nervous system@AD;HP:0003011@Abnormality of the musculature@AD	Epileptic encephalopathy, early infantile 4	AD	14.9682	0.689	0	0	0	0	0	0	0	0	0	0	0	0	0	0	0	0	0	0	0	0	0	0	0	0	0	0	0	0	0	NA	4.67546	25.8
9	130435486	G	-	GCTGAGGACTG	exonic;frameshift deletion	STXBP1	6812	syntaxin binding protein 1	protein-coding	602926	Epileptic encephalopathy, early infantile, 4, 612164 (3)	MP:0003631@nervous system phenotype@HOM;MP:0005386@behavior/neurological phenotype@MULTIG;MP:0010768@mortality/aging@HOM	HP:0000478@Abnormality of the eye@AD;HP:0000707@Abnormality of the nervous system@AD;HP:0003011@Abnormality of the musculature@AD	Epileptic encephalopathy, early infantile 4	AD	14.9682	0.689	0	0	0	0	0	0	0	0	0	0	0	0	0	0	0	0	0	0	0	0	0	0	0	0	0	0	0	0	0	NA	NA	NA
9	130430439	G	A	ACTGCGCCACA	exonic;nonsynonymous SNV	STXBP1	6812	syntaxin binding protein 1	protein-coding	602926	Epileptic encephalopathy, early infantile, 4, 612164 (3)	MP:0003631@nervous system phenotype@HOM;MP:0005386@behavior/neurological phenotype@MULTIG;MP:0010768@mortality/aging@HOM	HP:0000478@Abnormality of the eye@AD;HP:0000707@Abnormality of the nervous system@AD;HP:0003011@Abnormality of the musculature@AD	Epileptic encephalopathy, early infantile 4	AD	14.9682	0.689	0	0	0	0	0	0	0	0	0	0	0	0	0	0	0	0	0	0	0	0	0	0	0	0	0	0	0	0	0	NA	4.8937	28.1
9	130423419	C	T	AATCCCGAGCA	exonic;stopgain	STXBP1	6812	syntaxin binding protein 1	protein-coding	602926	Epileptic encephalopathy, early infantile, 4, 612164 (3)	MP:0003631@nervous system phenotype@HOM;MP:0005386@behavior/neurological phenotype@MULTIG;MP:0010768@mortality/aging@HOM	HP:0000478@Abnormality of the eye@AD;HP:0000707@Abnormality of the nervous system@AD;HP:0003011@Abnormality of the musculature@AD	Epileptic encephalopathy, early infantile 4	AD	14.9682	0.689	0	0	0	0	0	0	0	0	0	0	0	0	0	0	0	0	0	0	0	0	0	0	0	0	0	0	0	0	0	NA	7.15257	38
9	130440789	C	T	GACTCCGATTA	exonic;nonsynonymous SNV	STXBP1	6812	syntaxin binding protein 1	protein-coding	602926	Epileptic encephalopathy, early infantile, 4, 612164 (3)	MP:0003631@nervous system phenotype@HOM;MP:0005386@behavior/neurological phenotype@MULTIG;MP:0010768@mortality/aging@HOM	HP:0000478@Abnormality of the eye@AD;HP:0000707@Abnormality of the nervous system@AD;HP:0003011@Abnormality of the musculature@AD	Epileptic encephalopathy, early infantile 4	AD	14.9682	0.689	0	0	0	0	0	0	0	0	0	0	0	0	0	0	0	0	0	0	0	0	0	0	0	0	0	0	0	0	0	NA	4.13994	21.4
9	130444715	GC	G	AACAAGGCCCC	exonic;frameshift deletion	STXBP1	6812	syntaxin binding protein 1	protein-coding	602926	Epileptic encephalopathy, early infantile, 4, 612164 (3)	MP:0003631@nervous system phenotype@HOM;MP:0005386@behavior/neurological phenotype@MULTIG;MP:0010768@mortality/aging@HOM	HP:0000478@Abnormality of the eye@AD;HP:0000707@Abnormality of the nervous system@AD;HP:0003011@Abnormality of the musculature@AD	Epileptic encephalopathy, early infantile 4	AD	14.9682	0.689	0	0	0	0	0	0	0	0	0	0	0	0	0	0	0	0	0	0	0	0	0	0	0	0	0	0	0	0	0	NA	NA	NA
9	130427611	G	T	GGGAGGTAAGT	intronic;splicing;NA	STXBP1	6812	syntaxin binding protein 1	protein-coding	602926	Epileptic encephalopathy, early infantile, 4, 612164 (3)	MP:0003631@nervous system phenotype@HOM;MP:0005386@behavior/neurological phenotype@MULTIG;MP:0010768@mortality/aging@HOM	HP:0000478@Abnormality of the eye@AD;HP:0000707@Abnormality of the nervous system@AD;HP:0003011@Abnormality of the musculature@AD	Epileptic encephalopathy, early infantile 4	AD	14.9682	0.689	0	0	0	0	0	0	0	0	0	0	0	0	0	0	0	0	0	0	0	0	0	0	0	0	0	0	0	0	0	NA	4.14156	21.4
9	130428536	T	C	GGCTATGAGTT	exonic;nonsynonymous SNV	STXBP1	6812	syntaxin binding protein 1	protein-coding	602926	Epileptic encephalopathy, early infantile, 4, 612164 (3)	MP:0003631@nervous system phenotype@HOM;MP:0005386@behavior/neurological phenotype@MULTIG;MP:0010768@mortality/aging@HOM	HP:0000478@Abnormality of the eye@AD;HP:0000707@Abnormality of the nervous system@AD;HP:0003011@Abnormality of the musculature@AD	Epileptic encephalopathy, early infantile 4	AD	14.9682	0.689	0	0	0	0	0	0	0	0	0	0	0	0	0	0	0	0	0	0	0	0	0	0	0	0	0	0	0	0	0	NA	4.30061	22.5
9	130430438	C	T	CACTGCGCCAC	exonic;nonsynonymous SNV	STXBP1	6812	syntaxin binding protein 1	protein-coding	602926	Epileptic encephalopathy, early infantile, 4, 612164 (3)	MP:0003631@nervous system phenotype@HOM;MP:0005386@behavior/neurological phenotype@MULTIG;MP:0010768@mortality/aging@HOM	HP:0000478@Abnormality of the eye@AD;HP:0000707@Abnormality of the nervous system@AD;HP:0003011@Abnormality of the musculature@AD	Epileptic encephalopathy, early infantile 4	AD	14.9682	0.689	0	0	0	0	0	0	0	0	0	0	0	0	0	0	0	0	0	0	0	0	0	0	0	0	0	0	0	0	0	NA	4.23527	22
9	130430466	G	A	GTCCCAGTAAG	exonic;synonymous SNV	STXBP1	6812	syntaxin binding protein 1	protein-coding	602926	Epileptic encephalopathy, early infantile, 4, 612164 (3)	MP:0003631@nervous system phenotype@HOM;MP:0005386@behavior/neurological phenotype@MULTIG;MP:0010768@mortality/aging@HOM	HP:0000478@Abnormality of the eye@AD;HP:0000707@Abnormality of the nervous system@AD;HP:0003011@Abnormality of the musculature@AD	Epileptic encephalopathy, early infantile 4	AD	14.9682	0.689	0	0	0	0	0	0	0	0	0	0	0	0	0	0	0	0	0	0	0	0	0	0	0	0	0	0	0	0	0	NA	NA	NA
9	130440789	C	T	GACTCCGATTA	exonic;nonsynonymous SNV	STXBP1	6812	syntaxin binding protein 1	protein-coding	602926	Epileptic encephalopathy, early infantile, 4, 612164 (3)	MP:0003631@nervous system phenotype@HOM;MP:0005386@behavior/neurological phenotype@MULTIG;MP:0010768@mortality/aging@HOM	HP:0000478@Abnormality of the eye@AD;HP:0000707@Abnormality of the nervous system@AD;HP:0003011@Abnormality of the musculature@AD	Epileptic encephalopathy, early infantile 4	AD	14.9682	0.689	0	0	0	0	0	0	0	0	0	0	0	0	0	0	0	0	0	0	0	0	0	0	0	0	0	0	0	0	0	NA	4.13994	21.4
9	130446664	A	C	TTCTTACTCCC	exonic;intronic;nonsynonymous SNV	STXBP1	6812	syntaxin binding protein 1	protein-coding	602926	Epileptic encephalopathy, early infantile, 4, 612164 (3)	MP:0003631@nervous system phenotype@HOM;MP:0005386@behavior/neurological phenotype@MULTIG;MP:0010768@mortality/aging@HOM	HP:0000478@Abnormality of the eye@AD;HP:0000707@Abnormality of the nervous system@AD;HP:0003011@Abnormality of the musculature@AD	Epileptic encephalopathy, early infantile 4	AD	14.9682	0.689	0	0	0	0	0	0	0	0	0	0	0	0	0	0	0	0	0	0	0	0	0	0	0	0	0	0	0	0	0	NA	4.21434	21.9
9	130425602	T	G	CACCCTGAAGG	exonic;nonsynonymous SNV	STXBP1	6812	syntaxin binding protein 1	protein-coding	602926	Epileptic encephalopathy, early infantile, 4, 612164 (3)	MP:0003631@nervous system phenotype@HOM;MP:0005386@behavior/neurological phenotype@MULTIG;MP:0010768@mortality/aging@HOM	HP:0000478@Abnormality of the eye@AD;HP:0000707@Abnormality of the nervous system@AD;HP:0003011@Abnormality of the musculature@AD	Epileptic encephalopathy, early infantile 4	AD	14.9682	0.689	0	0	0	0	0	0	0	0	0	0	0	0	0	0	0	0	0	0	0	0	0	0	0	0	0	0	0	0	0	NA	4.8892	28.1
9	130432205	T	TT	ATTTTTCTTCT	exonic;frameshift insertion	STXBP1	6812	syntaxin binding protein 1	protein-coding	602926	Epileptic encephalopathy, early infantile, 4, 612164 (3)	MP:0003631@nervous system phenotype@HOM;MP:0005386@behavior/neurological phenotype@MULTIG;MP:0010768@mortality/aging@HOM	HP:0000478@Abnormality of the eye@AD;HP:0000707@Abnormality of the nervous system@AD;HP:0003011@Abnormality of the musculature@AD	Epileptic encephalopathy, early infantile 4	AD	14.9682	0.689	0	0	0	0	0	0	0	0	0	0	0	0	0	0	0	0	0	0	0	0	0	0	0	0	0	0	0	0	0	NA	NA	NA
9	130423471	C	T	TCTCCCGTATG	exonic;nonsynonymous SNV	STXBP1	6812	syntaxin binding protein 1	protein-coding	602926	Epileptic encephalopathy, early infantile, 4, 612164 (3)	MP:0003631@nervous system phenotype@HOM;MP:0005386@behavior/neurological phenotype@MULTIG;MP:0010768@mortality/aging@HOM	HP:0000478@Abnormality of the eye@AD;HP:0000707@Abnormality of the nervous system@AD;HP:0003011@Abnormality of the musculature@AD	Epileptic encephalopathy, early infantile 4	AD	14.9682	0.689	0	0	0	0	0	0	0	0	0	0	0	0	0	0	0	0	0	0	0	0	0	0	0	0	0	0	0	0	0	NA	4.86777	27.8
9	130420716	ACTC	-	TCATCACTCCA	exonic;frameshift deletion	STXBP1	6812	syntaxin binding protein 1	protein-coding	602926	Epileptic encephalopathy, early infantile, 4, 612164 (3)	MP:0003631@nervous system phenotype@HOM;MP:0005386@behavior/neurological phenotype@MULTIG;MP:0010768@mortality/aging@HOM	HP:0000478@Abnormality of the eye@AD;HP:0000707@Abnormality of the nervous system@AD;HP:0003011@Abnormality of the musculature@AD	Epileptic encephalopathy, early infantile 4	AD	14.9682	0.689	0	0	0	0	0	0	0	0	0	0	0	0	0	0	0	0	0	0	0	0	0	0	0	0	0	0	0	0	0	NA	NA	NA
9	130444791	T	C	TGCGCTGCGCC	exonic;nonsynonymous SNV	STXBP1	6812	syntaxin binding protein 1	protein-coding	602926	Epileptic encephalopathy, early infantile, 4, 612164 (3)	MP:0003631@nervous system phenotype@HOM;MP:0005386@behavior/neurological phenotype@MULTIG;MP:0010768@mortality/aging@HOM	HP:0000478@Abnormality of the eye@AD;HP:0000707@Abnormality of the nervous system@AD;HP:0003011@Abnormality of the musculature@AD	Epileptic encephalopathy, early infantile 4	AD	14.9682	0.689	0	0	0	0	0	0	0	0	0	0	0	0	0	0	0	0	0	0	0	0	0	0	0	0	0	0	0	0	0	NA	3.68758	18.74
9	130430465	C	T	TGTCCCAGTAA	exonic;stopgain	STXBP1	6812	syntaxin binding protein 1	protein-coding	602926	Epileptic encephalopathy, early infantile, 4, 612164 (3)	MP:0003631@nervous system phenotype@HOM;MP:0005386@behavior/neurological phenotype@MULTIG;MP:0010768@mortality/aging@HOM	HP:0000478@Abnormality of the eye@AD;HP:0000707@Abnormality of the nervous system@AD;HP:0003011@Abnormality of the musculature@AD	Epileptic encephalopathy, early infantile 4	AD	14.9682	0.689	0	0	0	0	0	0	0	0	0	0	0	0	0	0	0	0	0	0	0	0	0	0	0	0	0	0	0	0	0	NA	6.40624	37
9	130428484	C	T	TGGATCGAGGC	exonic;stopgain	STXBP1	6812	syntaxin binding protein 1	protein-coding	602926	Epileptic encephalopathy, early infantile, 4, 612164 (3)	MP:0003631@nervous system phenotype@HOM;MP:0005386@behavior/neurological phenotype@MULTIG;MP:0010768@mortality/aging@HOM	HP:0000478@Abnormality of the eye@AD;HP:0000707@Abnormality of the nervous system@AD;HP:0003011@Abnormality of the musculature@AD	Epileptic encephalopathy, early infantile 4	AD	14.9682	0.689	0	0	0	0	0	0	0	0	0	0	0	0	0	0	0	0	0	0	0	0	0	0	0	0	0	0	0	0	0	NA	6.75199	38
9	130422392	G	A	TGTGAGTACAA	intronic/cryptic_spl_5bp;NA	STXBP1	6812	syntaxin binding protein 1	protein-coding	602926	Epileptic encephalopathy, early infantile, 4, 612164 (3)	MP:0003631@nervous system phenotype@HOM;MP:0005386@behavior/neurological phenotype@MULTIG;MP:0010768@mortality/aging@HOM	HP:0000478@Abnormality of the eye@AD;HP:0000707@Abnormality of the nervous system@AD;HP:0003011@Abnormality of the musculature@AD	Epileptic encephalopathy, early infantile 4	AD	14.9682	0.689	0	0	0	0	0	0	0	0	0	0	0	0	0	0	0	0	0	0	0	0	0	0	0	0	0	0	0	0	0	NA	2.32668	13.74
9	130432196	A	T	CTCTGAAAGAT	exonic;stopgain	STXBP1	6812	syntaxin binding protein 1	protein-coding	602926	Epileptic encephalopathy, early infantile, 4, 612164 (3)	MP:0003631@nervous system phenotype@HOM;MP:0005386@behavior/neurological phenotype@MULTIG;MP:0010768@mortality/aging@HOM	HP:0000478@Abnormality of the eye@AD;HP:0000707@Abnormality of the nervous system@AD;HP:0003011@Abnormality of the musculature@AD	Epileptic encephalopathy, early infantile 4	AD	14.9682	0.689	0	0	0	0	0	0	0	0	0	0	0	0	0	0	0	0	0	0	0	0	0	0	0	0	0	0	0	0	0	NA	8.75355	41
9	130428532	G	A	TTCAGGCTATG	exonic;nonsynonymous SNV	STXBP1	6812	syntaxin binding protein 1	protein-coding	602926	Epileptic encephalopathy, early infantile, 4, 612164 (3)	MP:0003631@nervous system phenotype@HOM;MP:0005386@behavior/neurological phenotype@MULTIG;MP:0010768@mortality/aging@HOM	HP:0000478@Abnormality of the eye@AD;HP:0000707@Abnormality of the nervous system@AD;HP:0003011@Abnormality of the musculature@AD	Epileptic encephalopathy, early infantile 4	AD	14.9682	0.689	0	0	0	0	0	0	0	0	0	0	0	0	0	0	0	0	0	0	0	0	0	0	0	0	0	0	0	0	0	NA	5.59762	35
9	130444751	CAT	-	CTCATCATTTT	exonic;nonframeshift deletion	STXBP1	6812	syntaxin binding protein 1	protein-coding	602926	Epileptic encephalopathy, early infantile, 4, 612164 (3)	MP:0003631@nervous system phenotype@HOM;MP:0005386@behavior/neurological phenotype@MULTIG;MP:0010768@mortality/aging@HOM	HP:0000478@Abnormality of the eye@AD;HP:0000707@Abnormality of the nervous system@AD;HP:0003011@Abnormality of the musculature@AD	Epileptic encephalopathy, early infantile 4	AD	14.9682	0.689	0	0	0	0	0	0	0	0	0	0	0	0	0	0	0	0	0	0	0	0	0	0	0	0	0	0	0	0	0	NA	NA	NA
9	130423419	C	T	AATCCCGAGCA	exonic;stopgain	STXBP1	6812	syntaxin binding protein 1	protein-coding	602926	Epileptic encephalopathy, early infantile, 4, 612164 (3)	MP:0003631@nervous system phenotype@HOM;MP:0005386@behavior/neurological phenotype@MULTIG;MP:0010768@mortality/aging@HOM	HP:0000478@Abnormality of the eye@AD;HP:0000707@Abnormality of the nervous system@AD;HP:0003011@Abnormality of the musculature@AD	Epileptic encephalopathy, early infantile 4	AD	14.9682	0.689	0	0	0	0	0	0	0	0	0	0	0	0	0	0	0	0	0	0	0	0	0	0	0	0	0	0	0	0	0	NA	7.15257	38
9	130430471	G	A	AGTAAGAGCCC	intronic/cryptic_spl_5bp;NA	STXBP1	6812	syntaxin binding protein 1	protein-coding	602926	Epileptic encephalopathy, early infantile, 4, 612164 (3)	MP:0003631@nervous system phenotype@HOM;MP:0005386@behavior/neurological phenotype@MULTIG;MP:0010768@mortality/aging@HOM	HP:0000478@Abnormality of the eye@AD;HP:0000707@Abnormality of the nervous system@AD;HP:0003011@Abnormality of the musculature@AD	Epileptic encephalopathy, early infantile 4	AD	14.9682	0.689	0	0	0	0	0	0	0	0	0	0	0	0	0	0	0	0	0	0	0	0	0	0	0	0	0	0	0	0	0	NA	2.50385	14.33
9	130438189	G	A	AATCCGCATCA	exonic;nonsynonymous SNV	STXBP1	6812	syntaxin binding protein 1	protein-coding	602926	Epileptic encephalopathy, early infantile, 4, 612164 (3)	MP:0003631@nervous system phenotype@HOM;MP:0005386@behavior/neurological phenotype@MULTIG;MP:0010768@mortality/aging@HOM	HP:0000478@Abnormality of the eye@AD;HP:0000707@Abnormality of the nervous system@AD;HP:0003011@Abnormality of the musculature@AD	Epileptic encephalopathy, early infantile 4	AD	14.9682	0.689	0	0	0	0	0	0	0	0	0	0	0	0	0	0	0	0	0	0	0	0	0	0	0	0	0	0	0	0	0	NA	5.52914	35
9	130438189	G	A	AATCCGCATCA	exonic;nonsynonymous SNV	STXBP1	6812	syntaxin binding protein 1	protein-coding	602926	Epileptic encephalopathy, early infantile, 4, 612164 (3)	MP:0003631@nervous system phenotype@HOM;MP:0005386@behavior/neurological phenotype@MULTIG;MP:0010768@mortality/aging@HOM	HP:0000478@Abnormality of the eye@AD;HP:0000707@Abnormality of the nervous system@AD;HP:0003011@Abnormality of the musculature@AD	Epileptic encephalopathy, early infantile 4	AD	14.9682	0.689	0	0	0	0	0	0	0	0	0	0	0	0	0	0	0	0	0	0	0	0	0	0	0	0	0	0	0	0	0	NA	5.52914	35
9	130438189	G	A	AATCCGCATCA	exonic;nonsynonymous SNV	STXBP1	6812	syntaxin binding protein 1	protein-coding	602926	Epileptic encephalopathy, early infantile, 4, 612164 (3)	MP:0003631@nervous system phenotype@HOM;MP:0005386@behavior/neurological phenotype@MULTIG;MP:0010768@mortality/aging@HOM	HP:0000478@Abnormality of the eye@AD;HP:0000707@Abnormality of the nervous system@AD;HP:0003011@Abnormality of the musculature@AD	Epileptic encephalopathy, early infantile 4	AD	14.9682	0.689	0	0	0	0	0	0	0	0	0	0	0	0	0	0	0	0	0	0	0	0	0	0	0	0	0	0	0	0	0	NA	5.52914	35
9	130416063	G	T	TGACCGAGGGC	exonic;stopgain	STXBP1	6812	syntaxin binding protein 1	protein-coding	602926	Epileptic encephalopathy, early infantile, 4, 612164 (3)	MP:0003631@nervous system phenotype@HOM;MP:0005386@behavior/neurological phenotype@MULTIG;MP:0010768@mortality/aging@HOM	HP:0000478@Abnormality of the eye@AD;HP:0000707@Abnormality of the nervous system@AD;HP:0003011@Abnormality of the musculature@AD	Epileptic encephalopathy, early infantile 4	AD	14.9682	0.689	0	0	0	0	0	0	0	0	0	0	0	0	0	0	0	0	0	0	0	0	0	0	0	0	0	0	0	0	0	NA	6.53343	37
9	130423443	CT	-	AAACTCTGACG	exonic;frameshift deletion	STXBP1	6812	syntaxin binding protein 1	protein-coding	602926	Epileptic encephalopathy, early infantile, 4, 612164 (3)	MP:0003631@nervous system phenotype@HOM;MP:0005386@behavior/neurological phenotype@MULTIG;MP:0010768@mortality/aging@HOM	HP:0000478@Abnormality of the eye@AD;HP:0000707@Abnormality of the nervous system@AD;HP:0003011@Abnormality of the musculature@AD	Epileptic encephalopathy, early infantile 4	AD	14.9682	0.689	0	0	0	0	0	0	0	0	0	0	0	0	0	0	0	0	0	0	0	0	0	0	0	0	0	0	0	0	0	NA	NA	NA
9	130427615	G	A	GGTAAGTCTGG	intronic/cryptic_spl_5bp;NA	STXBP1	6812	syntaxin binding protein 1	protein-coding	602926	Epileptic encephalopathy, early infantile, 4, 612164 (3)	MP:0003631@nervous system phenotype@HOM;MP:0005386@behavior/neurological phenotype@MULTIG;MP:0010768@mortality/aging@HOM	HP:0000478@Abnormality of the eye@AD;HP:0000707@Abnormality of the nervous system@AD;HP:0003011@Abnormality of the musculature@AD	Epileptic encephalopathy, early infantile 4	AD	14.9682	0.689	0	0	0	0	0	0	0	0	0	0	0	0	0	0	0	0	0	0	0	0	0	0	0	0	0	0	0	0	0	NA	3.29007	17.05
9	130428484	C	T	TGGATCGAGGC	exonic;stopgain	STXBP1	6812	syntaxin binding protein 1	protein-coding	602926	Epileptic encephalopathy, early infantile, 4, 612164 (3)	MP:0003631@nervous system phenotype@HOM;MP:0005386@behavior/neurological phenotype@MULTIG;MP:0010768@mortality/aging@HOM	HP:0000478@Abnormality of the eye@AD;HP:0000707@Abnormality of the nervous system@AD;HP:0003011@Abnormality of the musculature@AD	Epileptic encephalopathy, early infantile 4	AD	14.9682	0.689	0	0	0	0	0	0	0	0	0	0	0	0	0	0	0	0	0	0	0	0	0	0	0	0	0	0	0	0	0	NA	6.75199	38
9	130428528	T	T	ACTTTTCAGGC	exonic;synonymous SNV	STXBP1	6812	syntaxin binding protein 1	protein-coding	602926	Epileptic encephalopathy, early infantile, 4, 612164 (3)	MP:0003631@nervous system phenotype@HOM;MP:0005386@behavior/neurological phenotype@MULTIG;MP:0010768@mortality/aging@HOM	HP:0000478@Abnormality of the eye@AD;HP:0000707@Abnormality of the nervous system@AD;HP:0003011@Abnormality of the musculature@AD	Epileptic encephalopathy, early infantile 4	AD	14.9682	0.689	0	0	0	0	0	0	0	0	0	0	0	0	0	0	0	0	0	0	0	0	0	0	0	0	0	0	0	0	0	NA	NA	NA
9	130432235	A	T	GAGAGAAGGTA	exonic;stopgain	STXBP1	6812	syntaxin binding protein 1	protein-coding	602926	Epileptic encephalopathy, early infantile, 4, 612164 (3)	MP:0003631@nervous system phenotype@HOM;MP:0005386@behavior/neurological phenotype@MULTIG;MP:0010768@mortality/aging@HOM	HP:0000478@Abnormality of the eye@AD;HP:0000707@Abnormality of the nervous system@AD;HP:0003011@Abnormality of the musculature@AD	Epileptic encephalopathy, early infantile 4	AD	14.9682	0.689	0	0	0	0	0	0	0	0	0	0	0	0	0	0	0	0	0	0	0	0	0	0	0	0	0	0	0	0	0	NA	9.02519	41
9	130444768	G	A	TGGGGGTGTGA	exonic;nonsynonymous SNV	STXBP1	6812	syntaxin binding protein 1	protein-coding	602926	Epileptic encephalopathy, early infantile, 4, 612164 (3)	MP:0003631@nervous system phenotype@HOM;MP:0005386@behavior/neurological phenotype@MULTIG;MP:0010768@mortality/aging@HOM	HP:0000478@Abnormality of the eye@AD;HP:0000707@Abnormality of the nervous system@AD;HP:0003011@Abnormality of the musculature@AD	Epileptic encephalopathy, early infantile 4	AD	14.9682	0.689	0	0	0	0	0	0	0	0	0	0	0	0	0	0	0	0	0	0	0	0	0	0	0	0	0	0	0	0	0	NA	5.3828	34
9	130425593	G	A	CCTTTGTGCCA	exonic;nonsynonymous SNV	STXBP1	6812	syntaxin binding protein 1	protein-coding	602926	Epileptic encephalopathy, early infantile, 4, 612164 (3)	MP:0003631@nervous system phenotype@HOM;MP:0005386@behavior/neurological phenotype@MULTIG;MP:0010768@mortality/aging@HOM	HP:0000478@Abnormality of the eye@AD;HP:0000707@Abnormality of the nervous system@AD;HP:0003011@Abnormality of the musculature@AD	Epileptic encephalopathy, early infantile 4	AD	14.9682	0.689	0	0	0	0	0	0	0	0	0	0	0	0	0	0	0	0	0	0	0	0	0	0	0	0	0	0	0	0	0	NA	4.87049	27.9
9	130439001	T	G	CAACATGGCTC	exonic;nonsynonymous SNV	STXBP1	6812	syntaxin binding protein 1	protein-coding	602926	Epileptic encephalopathy, early infantile, 4, 612164 (3)	MP:0003631@nervous system phenotype@HOM;MP:0005386@behavior/neurological phenotype@MULTIG;MP:0010768@mortality/aging@HOM	HP:0000478@Abnormality of the eye@AD;HP:0000707@Abnormality of the nervous system@AD;HP:0003011@Abnormality of the musculature@AD	Epileptic encephalopathy, early infantile 4	AD	14.9682	0.689	0	0	0	0	0	0	0	0	0	0	0	0	0	0	0	0	0	0	0	0	0	0	0	0	0	0	0	0	0	NA	4.44152	23.6
9	130422313	T	A	GTCCGTCCACT	exonic;nonsynonymous SNV	STXBP1	6812	syntaxin binding protein 1	protein-coding	602926	Epileptic encephalopathy, early infantile, 4, 612164 (3)	MP:0003631@nervous system phenotype@HOM;MP:0005386@behavior/neurological phenotype@MULTIG;MP:0010768@mortality/aging@HOM	HP:0000478@Abnormality of the eye@AD;HP:0000707@Abnormality of the nervous system@AD;HP:0003011@Abnormality of the musculature@AD	Epileptic encephalopathy, early infantile 4	AD	14.9682	0.689	0	0	0	0	0	0	0	0	0	0	0	0	0	0	0	0	0	0	0	0	0	0	0	0	0	0	0	0	0	NA	4.89714	28.2
9	130427554	C	T	TGGCTCAGCTA	exonic;stopgain	STXBP1	6812	syntaxin binding protein 1	protein-coding	602926	Epileptic encephalopathy, early infantile, 4, 612164 (3)	MP:0003631@nervous system phenotype@HOM;MP:0005386@behavior/neurological phenotype@MULTIG;MP:0010768@mortality/aging@HOM	HP:0000478@Abnormality of the eye@AD;HP:0000707@Abnormality of the nervous system@AD;HP:0003011@Abnormality of the musculature@AD	Epileptic encephalopathy, early infantile 4	AD	14.9682	0.689	0	0	0	0	0	0	0	0	0	0	0	0	0	0	0	0	0	0	0	0	0	0	0	0	0	0	0	0	0	NA	6.1832	37
9	130444768	G	T	TGGGGGTGTGA	exonic;nonsynonymous SNV	STXBP1	6812	syntaxin binding protein 1	protein-coding	602926	Epileptic encephalopathy, early infantile, 4, 612164 (3)	MP:0003631@nervous system phenotype@HOM;MP:0005386@behavior/neurological phenotype@MULTIG;MP:0010768@mortality/aging@HOM	HP:0000478@Abnormality of the eye@AD;HP:0000707@Abnormality of the nervous system@AD;HP:0003011@Abnormality of the musculature@AD	Epileptic encephalopathy, early infantile 4	AD	14.9682	0.689	0	0	0	0	0	0	0	0	0	0	0	0	0	0	0	0	0	0	0	0	0	0	0	0	0	0	0	0	0	NA	5.10651	32
9	130422392	G	A	TGTGAGTACAA	intronic/cryptic_spl_5bp;NA	STXBP1	6812	syntaxin binding protein 1	protein-coding	602926	Epileptic encephalopathy, early infantile, 4, 612164 (3)	MP:0003631@nervous system phenotype@HOM;MP:0005386@behavior/neurological phenotype@MULTIG;MP:0010768@mortality/aging@HOM	HP:0000478@Abnormality of the eye@AD;HP:0000707@Abnormality of the nervous system@AD;HP:0003011@Abnormality of the musculature@AD	Epileptic encephalopathy, early infantile 4	AD	14.9682	0.689	0	0	0	0	0	0	0	0	0	0	0	0	0	0	0	0	0	0	0	0	0	0	0	0	0	0	0	0	0	NA	2.32668	13.74
9	130420714	T	A	TCTCATCACTC	exonic;nonsynonymous SNV	STXBP1	6812	syntaxin binding protein 1	protein-coding	602926	Epileptic encephalopathy, early infantile, 4, 612164 (3)	MP:0003631@nervous system phenotype@HOM;MP:0005386@behavior/neurological phenotype@MULTIG;MP:0010768@mortality/aging@HOM	HP:0000478@Abnormality of the eye@AD;HP:0000707@Abnormality of the nervous system@AD;HP:0003011@Abnormality of the musculature@AD	Epileptic encephalopathy, early infantile 4	AD	14.9682	0.689	0	0	0	0	0	0	0	0	0	0	0	0	0	0	0	0	0	0	0	0	0	0	0	0	0	0	0	0	0	NA	4.92026	28.4
9	130428580	G	A	AGTAAGTATAG	intronic/cryptic_spl_5bp;NA	STXBP1	6812	syntaxin binding protein 1	protein-coding	602926	Epileptic encephalopathy, early infantile, 4, 612164 (3)	MP:0003631@nervous system phenotype@HOM;MP:0005386@behavior/neurological phenotype@MULTIG;MP:0010768@mortality/aging@HOM	HP:0000478@Abnormality of the eye@AD;HP:0000707@Abnormality of the nervous system@AD;HP:0003011@Abnormality of the musculature@AD	Epileptic encephalopathy, early infantile 4	AD	14.9682	0.689	0	0	0	0	0	0	0	0	0	0	0	0	0	0	0	0	0	0	0	0	0	0	0	0	0	0	0	0	0	NA	2.15113	13.15
9	130444788	C	T	AGATGCGCTGC	exonic;nonsynonymous SNV	STXBP1	6812	syntaxin binding protein 1	protein-coding	602926	Epileptic encephalopathy, early infantile, 4, 612164 (3)	MP:0003631@nervous system phenotype@HOM;MP:0005386@behavior/neurological phenotype@MULTIG;MP:0010768@mortality/aging@HOM	HP:0000478@Abnormality of the eye@AD;HP:0000707@Abnormality of the nervous system@AD;HP:0003011@Abnormality of the musculature@AD	Epileptic encephalopathy, early infantile 4	AD	14.9682	0.689	0	0	0	0	0	0	0	0	0	0	0	0	0	0	0	0	0	0	0	0	0	0	0	0	0	0	0	0	0	NA	5.3776	34
9	130440789	C	T	GACTCCGATTA	exonic;nonsynonymous SNV	STXBP1	6812	syntaxin binding protein 1	protein-coding	602926	Epileptic encephalopathy, early infantile, 4, 612164 (3)	MP:0003631@nervous system phenotype@HOM;MP:0005386@behavior/neurological phenotype@MULTIG;MP:0010768@mortality/aging@HOM	HP:0000478@Abnormality of the eye@AD;HP:0000707@Abnormality of the nervous system@AD;HP:0003011@Abnormality of the musculature@AD	Epileptic encephalopathy, early infantile 4	AD	14.9682	0.689	0	0	0	0	0	0	0	0	0	0	0	0	0	0	0	0	0	0	0	0	0	0	0	0	0	0	0	0	0	NA	4.13994	21.4
9	130430439	G	T	ACTGCGCCACA	exonic;nonsynonymous SNV	STXBP1	6812	syntaxin binding protein 1	protein-coding	602926	Epileptic encephalopathy, early infantile, 4, 612164 (3)	MP:0003631@nervous system phenotype@HOM;MP:0005386@behavior/neurological phenotype@MULTIG;MP:0010768@mortality/aging@HOM	HP:0000478@Abnormality of the eye@AD;HP:0000707@Abnormality of the nervous system@AD;HP:0003011@Abnormality of the musculature@AD	Epileptic encephalopathy, early infantile 4	AD	14.9682	0.689	0	0	0	0	0	0	0	0	0	0	0	0	0	0	0	0	0	0	0	0	0	0	0	0	0	0	0	0	0	NA	4.80231	27.1
9	130430439	G	T	ACTGCGCCACA	exonic;nonsynonymous SNV	STXBP1	6812	syntaxin binding protein 1	protein-coding	602926	Epileptic encephalopathy, early infantile, 4, 612164 (3)	MP:0003631@nervous system phenotype@HOM;MP:0005386@behavior/neurological phenotype@MULTIG;MP:0010768@mortality/aging@HOM	HP:0000478@Abnormality of the eye@AD;HP:0000707@Abnormality of the nervous system@AD;HP:0003011@Abnormality of the musculature@AD	Epileptic encephalopathy, early infantile 4	AD	14.9682	0.689	0	0	0	0	0	0	0	0	0	0	0	0	0	0	0	0	0	0	0	0	0	0	0	0	0	0	0	0	0	NA	4.80231	27.1
9	130444768	G	-	TGGGGGTGTGA	exonic;frameshift deletion	STXBP1	6812	syntaxin binding protein 1	protein-coding	602926	Epileptic encephalopathy, early infantile, 4, 612164 (3)	MP:0003631@nervous system phenotype@HOM;MP:0005386@behavior/neurological phenotype@MULTIG;MP:0010768@mortality/aging@HOM	HP:0000478@Abnormality of the eye@AD;HP:0000707@Abnormality of the nervous system@AD;HP:0003011@Abnormality of the musculature@AD	Epileptic encephalopathy, early infantile 4	AD	14.9682	0.689	0	0	0	0	0	0	0	0	0	0	0	0	0	0	0	0	0	0	0	0	0	0	0	0	0	0	0	0	0	NA	NA	NA
9	130425592	T	C	CCCTTTGTGCC	exonic;nonsynonymous SNV	STXBP1	6812	syntaxin binding protein 1	protein-coding	602926	Epileptic encephalopathy, early infantile, 4, 612164 (3)	MP:0003631@nervous system phenotype@HOM;MP:0005386@behavior/neurological phenotype@MULTIG;MP:0010768@mortality/aging@HOM	HP:0000478@Abnormality of the eye@AD;HP:0000707@Abnormality of the nervous system@AD;HP:0003011@Abnormality of the musculature@AD	Epileptic encephalopathy, early infantile 4	AD	14.9682	0.689	0	0	0	0	0	0	0	0	0	0	0	0	0	0	0	0	0	0	0	0	0	0	0	0	0	0	0	0	0	NA	4.56575	24.8
9	130374699	T	C	TGGCCTCAAAG	exonic;nonsynonymous SNV	STXBP1	6812	syntaxin binding protein 1	protein-coding	602926	Epileptic encephalopathy, early infantile, 4, 612164 (3)	MP:0003631@nervous system phenotype@HOM;MP:0005386@behavior/neurological phenotype@MULTIG;MP:0010768@mortality/aging@HOM	HP:0000478@Abnormality of the eye@AD;HP:0000707@Abnormality of the nervous system@AD;HP:0003011@Abnormality of the musculature@AD	Epileptic encephalopathy, early infantile 4	AD	14.9682	0.689	0	0	0	0	0	0	0	0	0	0	0	0	0	0	0	0	0	0	0	0.0008	0.0009	0	0	1	0	0	0	0	0	NA	2.99749	16
9	130416013	T	A	TCAGTTAAGCA	exonic;stopgain	STXBP1	6812	syntaxin binding protein 1	protein-coding	602926	Epileptic encephalopathy, early infantile, 4, 612164 (3)	MP:0003631@nervous system phenotype@HOM;MP:0005386@behavior/neurological phenotype@MULTIG;MP:0010768@mortality/aging@HOM	HP:0000478@Abnormality of the eye@AD;HP:0000707@Abnormality of the nervous system@AD;HP:0003011@Abnormality of the musculature@AD	Epileptic encephalopathy, early infantile 4	AD	14.9682	0.689	0	0	0	0	0	0	0	0	0	0	0	0	0	0	0	0	0	0	0	0	0	0	0	0	0	0	0	0	0	NA	6.12633	37
9	130423419	C	T	AATCCCGAGCA	exonic;stopgain	STXBP1	6812	syntaxin binding protein 1	protein-coding	602926	Epileptic encephalopathy, early infantile, 4, 612164 (3)	MP:0003631@nervous system phenotype@HOM;MP:0005386@behavior/neurological phenotype@MULTIG;MP:0010768@mortality/aging@HOM	HP:0000478@Abnormality of the eye@AD;HP:0000707@Abnormality of the nervous system@AD;HP:0003011@Abnormality of the musculature@AD	Epileptic encephalopathy, early infantile 4	AD	14.9682	0.689	0	0	0	0	0	0	0	0	0	0	0	0	0	0	0	0	0	0	0	0	0	0	0	0	0	0	0	0	0	NA	7.15257	38
9	130423419	C	T	AATCCCGAGCA	exonic;stopgain	STXBP1	6812	syntaxin binding protein 1	protein-coding	602926	Epileptic encephalopathy, early infantile, 4, 612164 (3)	MP:0003631@nervous system phenotype@HOM;MP:0005386@behavior/neurological phenotype@MULTIG;MP:0010768@mortality/aging@HOM	HP:0000478@Abnormality of the eye@AD;HP:0000707@Abnormality of the nervous system@AD;HP:0003011@Abnormality of the musculature@AD	Epileptic encephalopathy, early infantile 4	AD	14.9682	0.689	0	0	0	0	0	0	0	0	0	0	0	0	0	0	0	0	0	0	0	0	0	0	0	0	0	0	0	0	0	NA	7.15257	38
9	130423443	CT	-	AAACTCTGACG	exonic;frameshift deletion	STXBP1	6812	syntaxin binding protein 1	protein-coding	602926	Epileptic encephalopathy, early infantile, 4, 612164 (3)	MP:0003631@nervous system phenotype@HOM;MP:0005386@behavior/neurological phenotype@MULTIG;MP:0010768@mortality/aging@HOM	HP:0000478@Abnormality of the eye@AD;HP:0000707@Abnormality of the nervous system@AD;HP:0003011@Abnormality of the musculature@AD	Epileptic encephalopathy, early infantile 4	AD	14.9682	0.689	0	0	0	0	0	0	0	0	0	0	0	0	0	0	0	0	0	0	0	0	0	0	0	0	0	0	0	0	0	NA	NA	NA
9	130425482	A	TGGGAGA	TCCCCAGGTCT	intronic;splicing;NA	STXBP1	6812	syntaxin binding protein 1	protein-coding	602926	Epileptic encephalopathy, early infantile, 4, 612164 (3)	MP:0003631@nervous system phenotype@HOM;MP:0005386@behavior/neurological phenotype@MULTIG;MP:0010768@mortality/aging@HOM	HP:0000478@Abnormality of the eye@AD;HP:0000707@Abnormality of the nervous system@AD;HP:0003011@Abnormality of the musculature@AD	Epileptic encephalopathy, early infantile 4	AD	14.9682	0.689	0	0	0	0	0	0	0	0	0	0	0	0	0	0	0	0	0	0	0	0	0	0	0	0	0	0	0	0	0	NA	NA	NA
9	130425483	G	C	CCCCAGGTCTA	intronic;splicing;NA	STXBP1	6812	syntaxin binding protein 1	protein-coding	602926	Epileptic encephalopathy, early infantile, 4, 612164 (3)	MP:0003631@nervous system phenotype@HOM;MP:0005386@behavior/neurological phenotype@MULTIG;MP:0010768@mortality/aging@HOM	HP:0000478@Abnormality of the eye@AD;HP:0000707@Abnormality of the nervous system@AD;HP:0003011@Abnormality of the musculature@AD	Epileptic encephalopathy, early infantile 4	AD	14.9682	0.689	0	0	0	0	0	0	0	0	0	0	0	0	0	0	0	0	0	0	0	0	0	0	0	0	0	0	0	0	0	NA	3.96612	20.3
9	130425572	C	A	CCTGGCAGAGC	exonic;nonsynonymous SNV	STXBP1	6812	syntaxin binding protein 1	protein-coding	602926	Epileptic encephalopathy, early infantile, 4, 612164 (3)	MP:0003631@nervous system phenotype@HOM;MP:0005386@behavior/neurological phenotype@MULTIG;MP:0010768@mortality/aging@HOM	HP:0000478@Abnormality of the eye@AD;HP:0000707@Abnormality of the nervous system@AD;HP:0003011@Abnormality of the musculature@AD	Epileptic encephalopathy, early infantile 4	AD	14.9682	0.689	0	0	0	0	0	0	0	0	0	0	0	0	0	0	0	0	0	0	0	0	0	0	0	0	0	0	0	0	0	NA	5.37844	34
9	130427524	A	G	TTGTCAGGGAA	intronic;splicing;NA	STXBP1	6812	syntaxin binding protein 1	protein-coding	602926	Epileptic encephalopathy, early infantile, 4, 612164 (3)	MP:0003631@nervous system phenotype@HOM;MP:0005386@behavior/neurological phenotype@MULTIG;MP:0010768@mortality/aging@HOM	HP:0000478@Abnormality of the eye@AD;HP:0000707@Abnormality of the nervous system@AD;HP:0003011@Abnormality of the musculature@AD	Epileptic encephalopathy, early infantile 4	AD	14.9682	0.689	0	0	0	0	0	0	0	0	0	0	0	0	0	0	0	0	0	0	0	0	0	0	0	0	0	0	0	0	0	NA	4.05608	20.8
9	130428484	C	G	TGGATCGAGGC	exonic;nonsynonymous SNV	STXBP1	6812	syntaxin binding protein 1	protein-coding	602926	Epileptic encephalopathy, early infantile, 4, 612164 (3)	MP:0003631@nervous system phenotype@HOM;MP:0005386@behavior/neurological phenotype@MULTIG;MP:0010768@mortality/aging@HOM	HP:0000478@Abnormality of the eye@AD;HP:0000707@Abnormality of the nervous system@AD;HP:0003011@Abnormality of the musculature@AD	Epileptic encephalopathy, early infantile 4	AD	14.9682	0.689	0	0	0	0	0	0	0	0	0	0	0	0	0	0	0	0	0	0	0	0	0	0	0	0	0	0	0	0	0	NA	4.51561	24.3
9	130428485	G	A	GGATCGAGGCT	exonic;nonsynonymous SNV	STXBP1	6812	syntaxin binding protein 1	protein-coding	602926	Epileptic encephalopathy, early infantile, 4, 612164 (3)	MP:0003631@nervous system phenotype@HOM;MP:0005386@behavior/neurological phenotype@MULTIG;MP:0010768@mortality/aging@HOM	HP:0000478@Abnormality of the eye@AD;HP:0000707@Abnormality of the nervous system@AD;HP:0003011@Abnormality of the musculature@AD	Epileptic encephalopathy, early infantile 4	AD	14.9682	0.689	0	0	0	0	0	0	0	0	0	0	0	0	0	0	0	0	0	0	0	0	0	0	0	0	0	0	0	0	0	NA	5.82016	36
9	130428580	G	A	AGTAAGTATAG	intronic/cryptic_spl_5bp;NA	STXBP1	6812	syntaxin binding protein 1	protein-coding	602926	Epileptic encephalopathy, early infantile, 4, 612164 (3)	MP:0003631@nervous system phenotype@HOM;MP:0005386@behavior/neurological phenotype@MULTIG;MP:0010768@mortality/aging@HOM	HP:0000478@Abnormality of the eye@AD;HP:0000707@Abnormality of the nervous system@AD;HP:0003011@Abnormality of the musculature@AD	Epileptic encephalopathy, early infantile 4	AD	14.9682	0.689	0	0	0	0	0	0	0	0	0	0	0	0	0	0	0	0	0	0	0	0	0	0	0	0	0	0	0	0	0	NA	2.15113	13.15
9	130430357	A	T	ATTCTAGGTAT	intronic;splicing;NA	STXBP1	6812	syntaxin binding protein 1	protein-coding	602926	Epileptic encephalopathy, early infantile, 4, 612164 (3)	MP:0003631@nervous system phenotype@HOM;MP:0005386@behavior/neurological phenotype@MULTIG;MP:0010768@mortality/aging@HOM	HP:0000478@Abnormality of the eye@AD;HP:0000707@Abnormality of the nervous system@AD;HP:0003011@Abnormality of the musculature@AD	Epileptic encephalopathy, early infantile 4	AD	14.9682	0.689	0	0	0	0	0	0	0	0	0	0	0	0	0	0	0	0	0	0	0	0	0	0	0	0	0	0	0	0	0	NA	2.33774	13.77
9	130430358	G	A	TTCTAGGTATG	intronic;splicing;NA	STXBP1	6812	syntaxin binding protein 1	protein-coding	602926	Epileptic encephalopathy, early infantile, 4, 612164 (3)	MP:0003631@nervous system phenotype@HOM;MP:0005386@behavior/neurological phenotype@MULTIG;MP:0010768@mortality/aging@HOM	HP:0000478@Abnormality of the eye@AD;HP:0000707@Abnormality of the nervous system@AD;HP:0003011@Abnormality of the musculature@AD	Epileptic encephalopathy, early infantile 4	AD	14.9682	0.689	0	0	0	0	0	0	0	0	0	0	0	0	0	0	0	0	0	0	0	0	0	0	0	0	0	0	0	0	0	NA	2.47958	14.25
9	130430438	C	T	CACTGCGCCAC	exonic;nonsynonymous SNV	STXBP1	6812	syntaxin binding protein 1	protein-coding	602926	Epileptic encephalopathy, early infantile, 4, 612164 (3)	MP:0003631@nervous system phenotype@HOM;MP:0005386@behavior/neurological phenotype@MULTIG;MP:0010768@mortality/aging@HOM	HP:0000478@Abnormality of the eye@AD;HP:0000707@Abnormality of the nervous system@AD;HP:0003011@Abnormality of the musculature@AD	Epileptic encephalopathy, early infantile 4	AD	14.9682	0.689	0	0	0	0	0	0	0	0	0	0	0	0	0	0	0	0	0	0	0	0	0	0	0	0	0	0	0	0	0	NA	4.23527	22
9	130430438	C	T	CACTGCGCCAC	exonic;nonsynonymous SNV	STXBP1	6812	syntaxin binding protein 1	protein-coding	602926	Epileptic encephalopathy, early infantile, 4, 612164 (3)	MP:0003631@nervous system phenotype@HOM;MP:0005386@behavior/neurological phenotype@MULTIG;MP:0010768@mortality/aging@HOM	HP:0000478@Abnormality of the eye@AD;HP:0000707@Abnormality of the nervous system@AD;HP:0003011@Abnormality of the musculature@AD	Epileptic encephalopathy, early infantile 4	AD	14.9682	0.689	0	0	0	0	0	0	0	0	0	0	0	0	0	0	0	0	0	0	0	0	0	0	0	0	0	0	0	0	0	NA	4.23527	22
9	130430438	C	T	CACTGCGCCAC	exonic;nonsynonymous SNV	STXBP1	6812	syntaxin binding protein 1	protein-coding	602926	Epileptic encephalopathy, early infantile, 4, 612164 (3)	MP:0003631@nervous system phenotype@HOM;MP:0005386@behavior/neurological phenotype@MULTIG;MP:0010768@mortality/aging@HOM	HP:0000478@Abnormality of the eye@AD;HP:0000707@Abnormality of the nervous system@AD;HP:0003011@Abnormality of the musculature@AD	Epileptic encephalopathy, early infantile 4	AD	14.9682	0.689	0	0	0	0	0	0	0	0	0	0	0	0	0	0	0	0	0	0	0	0	0	0	0	0	0	0	0	0	0	NA	4.23527	22
9	130430439	G	A	ACTGCGCCACA	exonic;nonsynonymous SNV	STXBP1	6812	syntaxin binding protein 1	protein-coding	602926	Epileptic encephalopathy, early infantile, 4, 612164 (3)	MP:0003631@nervous system phenotype@HOM;MP:0005386@behavior/neurological phenotype@MULTIG;MP:0010768@mortality/aging@HOM	HP:0000478@Abnormality of the eye@AD;HP:0000707@Abnormality of the nervous system@AD;HP:0003011@Abnormality of the musculature@AD	Epileptic encephalopathy, early infantile 4	AD	14.9682	0.689	0	0	0	0	0	0	0	0	0	0	0	0	0	0	0	0	0	0	0	0	0	0	0	0	0	0	0	0	0	NA	4.8937	28.1
9	130430439	G	A	ACTGCGCCACA	exonic;nonsynonymous SNV	STXBP1	6812	syntaxin binding protein 1	protein-coding	602926	Epileptic encephalopathy, early infantile, 4, 612164 (3)	MP:0003631@nervous system phenotype@HOM;MP:0005386@behavior/neurological phenotype@MULTIG;MP:0010768@mortality/aging@HOM	HP:0000478@Abnormality of the eye@AD;HP:0000707@Abnormality of the nervous system@AD;HP:0003011@Abnormality of the musculature@AD	Epileptic encephalopathy, early infantile 4	AD	14.9682	0.689	0	0	0	0	0	0	0	0	0	0	0	0	0	0	0	0	0	0	0	0	0	0	0	0	0	0	0	0	0	NA	4.8937	28.1
9	130430439	G	T	ACTGCGCCACA	exonic;nonsynonymous SNV	STXBP1	6812	syntaxin binding protein 1	protein-coding	602926	Epileptic encephalopathy, early infantile, 4, 612164 (3)	MP:0003631@nervous system phenotype@HOM;MP:0005386@behavior/neurological phenotype@MULTIG;MP:0010768@mortality/aging@HOM	HP:0000478@Abnormality of the eye@AD;HP:0000707@Abnormality of the nervous system@AD;HP:0003011@Abnormality of the musculature@AD	Epileptic encephalopathy, early infantile 4	AD	14.9682	0.689	0	0	0	0	0	0	0	0	0	0	0	0	0	0	0	0	0	0	0	0	0	0	0	0	0	0	0	0	0	NA	4.80231	27.1
9	130430467	G	A	TCCCAGTAAGA	intronic;splicing;NA	STXBP1	6812	syntaxin binding protein 1	protein-coding	602926	Epileptic encephalopathy, early infantile, 4, 612164 (3)	MP:0003631@nervous system phenotype@HOM;MP:0005386@behavior/neurological phenotype@MULTIG;MP:0010768@mortality/aging@HOM	HP:0000478@Abnormality of the eye@AD;HP:0000707@Abnormality of the nervous system@AD;HP:0003011@Abnormality of the musculature@AD	Epileptic encephalopathy, early infantile 4	AD	14.9682	0.689	0	0	0	0	0	0	0	0	0	0	0	0	0	0	0	0	0	0	0	0	0	0	0	0	0	0	0	0	0	NA	4.67431	25.8
9	130432196	A	T	CTCTGAAAGAT	exonic;stopgain	STXBP1	6812	syntaxin binding protein 1	protein-coding	602926	Epileptic encephalopathy, early infantile, 4, 612164 (3)	MP:0003631@nervous system phenotype@HOM;MP:0005386@behavior/neurological phenotype@MULTIG;MP:0010768@mortality/aging@HOM	HP:0000478@Abnormality of the eye@AD;HP:0000707@Abnormality of the nervous system@AD;HP:0003011@Abnormality of the musculature@AD	Epileptic encephalopathy, early infantile 4	AD	14.9682	0.689	0	0	0	0	0	0	0	0	0	0	0	0	0	0	0	0	0	0	0	0	0	0	0	0	0	0	0	0	0	NA	8.75355	41
9	130434388	T	C	AGAGCTCAGCA	exonic;nonsynonymous SNV	STXBP1	6812	syntaxin binding protein 1	protein-coding	602926	Epileptic encephalopathy, early infantile, 4, 612164 (3)	MP:0003631@nervous system phenotype@HOM;MP:0005386@behavior/neurological phenotype@MULTIG;MP:0010768@mortality/aging@HOM	HP:0000478@Abnormality of the eye@AD;HP:0000707@Abnormality of the nervous system@AD;HP:0003011@Abnormality of the musculature@AD	Epileptic encephalopathy, early infantile 4	AD	14.9682	0.689	0	0	0	0	0	0	0	0	0	0	0	0	0	0	0	0	0	0	0	0	0	0	0	0	0	0	0	0	0	NA	4.25382	22.2
9	130435505	C	T	ATTACCAAGGC	exonic;stopgain	STXBP1	6812	syntaxin binding protein 1	protein-coding	602926	Epileptic encephalopathy, early infantile, 4, 612164 (3)	MP:0003631@nervous system phenotype@HOM;MP:0005386@behavior/neurological phenotype@MULTIG;MP:0010768@mortality/aging@HOM	HP:0000478@Abnormality of the eye@AD;HP:0000707@Abnormality of the nervous system@AD;HP:0003011@Abnormality of the musculature@AD	Epileptic encephalopathy, early infantile 4	AD	14.9682	0.689	0	0	0	0	0	0	0	0	0	0	0	0	0	0	0	0	0	0	0	0	0	0	0	0	0	0	0	0	0	NA	7.66994	39
9	130435529	C	T	TCTGCCGAGTG	exonic;stopgain	STXBP1	6812	syntaxin binding protein 1	protein-coding	602926	Epileptic encephalopathy, early infantile, 4, 612164 (3)	MP:0003631@nervous system phenotype@HOM;MP:0005386@behavior/neurological phenotype@MULTIG;MP:0010768@mortality/aging@HOM	HP:0000478@Abnormality of the eye@AD;HP:0000707@Abnormality of the nervous system@AD;HP:0003011@Abnormality of the musculature@AD	Epileptic encephalopathy, early infantile 4	AD	14.9682	0.689	0	0	0	0	0	0	0	0	0	0	0	0	0	0	0	0	0	0	0	0	0	0	0	0	0	0	0	0	0	NA	7.93275	40
9	130435541	G	A	AGCAGGTAGGA	intronic;splicing;NA	STXBP1	6812	syntaxin binding protein 1	protein-coding	602926	Epileptic encephalopathy, early infantile, 4, 612164 (3)	MP:0003631@nervous system phenotype@HOM;MP:0005386@behavior/neurological phenotype@MULTIG;MP:0010768@mortality/aging@HOM	HP:0000478@Abnormality of the eye@AD;HP:0000707@Abnormality of the nervous system@AD;HP:0003011@Abnormality of the musculature@AD	Epileptic encephalopathy, early infantile 4	AD	14.9682	0.689	0	0	0	0	0	0	0	0	0	0	0	0	0	0	0	0	0	0	0	0	0	0	0	0	0	0	0	0	0	NA	4.54703	24.6
9	130438188	C	T	AAATCCGCATC	exonic;nonsynonymous SNV	STXBP1	6812	syntaxin binding protein 1	protein-coding	602926	Epileptic encephalopathy, early infantile, 4, 612164 (3)	MP:0003631@nervous system phenotype@HOM;MP:0005386@behavior/neurological phenotype@MULTIG;MP:0010768@mortality/aging@HOM	HP:0000478@Abnormality of the eye@AD;HP:0000707@Abnormality of the nervous system@AD;HP:0003011@Abnormality of the musculature@AD	Epileptic encephalopathy, early infantile 4	AD	14.9682	0.689	0	0	0	0	0	0	0	0	0	0	0	0	0	0	0	0	0	0	0	0	0	0	0	0	0	0	0	0	0	NA	5.25314	33
9	130438189	G	A	AATCCGCATCA	exonic;nonsynonymous SNV	STXBP1	6812	syntaxin binding protein 1	protein-coding	602926	Epileptic encephalopathy, early infantile, 4, 612164 (3)	MP:0003631@nervous system phenotype@HOM;MP:0005386@behavior/neurological phenotype@MULTIG;MP:0010768@mortality/aging@HOM	HP:0000478@Abnormality of the eye@AD;HP:0000707@Abnormality of the nervous system@AD;HP:0003011@Abnormality of the musculature@AD	Epileptic encephalopathy, early infantile 4	AD	14.9682	0.689	0	0	0	0	0	0	0	0	0	0	0	0	0	0	0	0	0	0	0	0	0	0	0	0	0	0	0	0	0	NA	5.52914	35
9	130438950	T	C	CAAACTGATCC	exonic;nonsynonymous SNV	STXBP1	6812	syntaxin binding protein 1	protein-coding	602926	Epileptic encephalopathy, early infantile, 4, 612164 (3)	MP:0003631@nervous system phenotype@HOM;MP:0005386@behavior/neurological phenotype@MULTIG;MP:0010768@mortality/aging@HOM	HP:0000478@Abnormality of the eye@AD;HP:0000707@Abnormality of the nervous system@AD;HP:0003011@Abnormality of the musculature@AD	Epileptic encephalopathy, early infantile 4	AD	14.9682	0.689	0	0	0	0	0	0	0	0	0	0	0	0	0	0	0	0	0	0	0	0	0	0	0	0	0	0	0	0	0	NA	4.52853	24.4
9	130439033	G	A	CCGATGTAAGA	intronic;splicing;NA	STXBP1	6812	syntaxin binding protein 1	protein-coding	602926	Epileptic encephalopathy, early infantile, 4, 612164 (3)	MP:0003631@nervous system phenotype@HOM;MP:0005386@behavior/neurological phenotype@MULTIG;MP:0010768@mortality/aging@HOM	HP:0000478@Abnormality of the eye@AD;HP:0000707@Abnormality of the nervous system@AD;HP:0003011@Abnormality of the musculature@AD	Epileptic encephalopathy, early infantile 4	AD	14.9682	0.689	0	0	0	0	0	0	0	0	0	0	0	0	0	0	0	0	0	0	0	0	0	0	0	0	0	0	0	0	0	NA	5.03718	29.8
9	130439037	G	C	TGTAAGAGGCC	intronic/cryptic_spl_5bp;NA	STXBP1	6812	syntaxin binding protein 1	protein-coding	602926	Epileptic encephalopathy, early infantile, 4, 612164 (3)	MP:0003631@nervous system phenotype@HOM;MP:0005386@behavior/neurological phenotype@MULTIG;MP:0010768@mortality/aging@HOM	HP:0000478@Abnormality of the eye@AD;HP:0000707@Abnormality of the nervous system@AD;HP:0003011@Abnormality of the musculature@AD	Epileptic encephalopathy, early infantile 4	AD	14.9682	0.689	0	0	0	0	0	0	0	0	0	0	0	0	0	0	0	0	0	0	0	0	0	0	0	0	0	0	0	0	0	NA	2.49049	14.29
9	130440788	C	T	GGACTCCGATT	exonic;nonsynonymous SNV	STXBP1	6812	syntaxin binding protein 1	protein-coding	602926	Epileptic encephalopathy, early infantile, 4, 612164 (3)	MP:0003631@nervous system phenotype@HOM;MP:0005386@behavior/neurological phenotype@MULTIG;MP:0010768@mortality/aging@HOM	HP:0000478@Abnormality of the eye@AD;HP:0000707@Abnormality of the nervous system@AD;HP:0003011@Abnormality of the musculature@AD	Epileptic encephalopathy, early infantile 4	AD	14.9682	0.689	0	0	0	0	0	0	0	0	0	0	0	0	0	0	0	0	0	0	0	0	0	0	0	0	0	0	0	0	0	NA	4.18098	21.7
9	130440811	G	A	ATGGAGGTTAG	exonic;synonymous SNV	STXBP1	6812	syntaxin binding protein 1	protein-coding	602926	Epileptic encephalopathy, early infantile, 4, 612164 (3)	MP:0003631@nervous system phenotype@HOM;MP:0005386@behavior/neurological phenotype@MULTIG;MP:0010768@mortality/aging@HOM	HP:0000478@Abnormality of the eye@AD;HP:0000707@Abnormality of the nervous system@AD;HP:0003011@Abnormality of the musculature@AD	Epileptic encephalopathy, early infantile 4	AD	14.9682	0.689	0	0	0	0	0	0	0	0	0	0	0	0	0	0	0	0	0	0	0	0	0	0	0	0	0	0	0	0	0	NA	2.02285	12.72
9	130444679	T	AT	CTCTTTCTCAG	intronic/cryptic_spl_6bp;NA	STXBP1	6812	syntaxin binding protein 1	protein-coding	602926	Epileptic encephalopathy, early infantile, 4, 612164 (3)	MP:0003631@nervous system phenotype@HOM;MP:0005386@behavior/neurological phenotype@MULTIG;MP:0010768@mortality/aging@HOM	HP:0000478@Abnormality of the eye@AD;HP:0000707@Abnormality of the nervous system@AD;HP:0003011@Abnormality of the musculature@AD	Epileptic encephalopathy, early infantile 4	AD	14.9682	0.689	0	0	0	0	0	0	0	0	0	0	0	0	0	0	0	0	0	0	0	0	0	0	0	0	0	0	0	0	0	NA	NA	NA
9	130444702	G	A	GCACTGGCATA	exonic;stopgain	STXBP1	6812	syntaxin binding protein 1	protein-coding	602926	Epileptic encephalopathy, early infantile, 4, 612164 (3)	MP:0003631@nervous system phenotype@HOM;MP:0005386@behavior/neurological phenotype@MULTIG;MP:0010768@mortality/aging@HOM	HP:0000478@Abnormality of the eye@AD;HP:0000707@Abnormality of the nervous system@AD;HP:0003011@Abnormality of the musculature@AD	Epileptic encephalopathy, early infantile 4	AD	14.9682	0.689	0	0	0	0	0	0	0	0	0	0	0	0	0	0	0	0	0	0	0	0	0	0	0	0	0	0	0	0	0	NA	7.72584	39
9	130444788	C	T	AGATGCGCTGC	exonic;nonsynonymous SNV	STXBP1	6812	syntaxin binding protein 1	protein-coding	602926	Epileptic encephalopathy, early infantile, 4, 612164 (3)	MP:0003631@nervous system phenotype@HOM;MP:0005386@behavior/neurological phenotype@MULTIG;MP:0010768@mortality/aging@HOM	HP:0000478@Abnormality of the eye@AD;HP:0000707@Abnormality of the nervous system@AD;HP:0003011@Abnormality of the musculature@AD	Epileptic encephalopathy, early infantile 4	AD	14.9682	0.689	0	0	0	0	0	0	0	0	0	0	0	0	0	0	0	0	0	0	0	0	0	0	0	0	0	0	0	0	0	NA	5.3776	34
9	130444788	C	T	AGATGCGCTGC	exonic;nonsynonymous SNV	STXBP1	6812	syntaxin binding protein 1	protein-coding	602926	Epileptic encephalopathy, early infantile, 4, 612164 (3)	MP:0003631@nervous system phenotype@HOM;MP:0005386@behavior/neurological phenotype@MULTIG;MP:0010768@mortality/aging@HOM	HP:0000478@Abnormality of the eye@AD;HP:0000707@Abnormality of the nervous system@AD;HP:0003011@Abnormality of the musculature@AD	Epileptic encephalopathy, early infantile 4	AD	14.9682	0.689	0	0	0	0	0	0	0	0	0	0	0	0	0	0	0	0	0	0	0	0	0	0	0	0	0	0	0	0	0	NA	5.3776	34
9	130444789	G	A	GATGCGCTGCG	exonic;nonsynonymous SNV	STXBP1	6812	syntaxin binding protein 1	protein-coding	602926	Epileptic encephalopathy, early infantile, 4, 612164 (3)	MP:0003631@nervous system phenotype@HOM;MP:0005386@behavior/neurological phenotype@MULTIG;MP:0010768@mortality/aging@HOM	HP:0000478@Abnormality of the eye@AD;HP:0000707@Abnormality of the nervous system@AD;HP:0003011@Abnormality of the musculature@AD	Epileptic encephalopathy, early infantile 4	AD	14.9682	0.689	0	0	0	0	0	0	0	0	0	0	0	0	0	0	0	0	0	0	0	0	0	0	0	0	0	0	0	0	0	NA	5.63873	36
9	130444809	C	-	TGACCCAGGCC	exonic;frameshift deletion	STXBP1	6812	syntaxin binding protein 1	protein-coding	602926	Epileptic encephalopathy, early infantile, 4, 612164 (3)	MP:0003631@nervous system phenotype@HOM;MP:0005386@behavior/neurological phenotype@MULTIG;MP:0010768@mortality/aging@HOM	HP:0000478@Abnormality of the eye@AD;HP:0000707@Abnormality of the nervous system@AD;HP:0003011@Abnormality of the musculature@AD	Epileptic encephalopathy, early infantile 4	AD	14.9682	0.689	0	0	0	0	0	0	0	0	0	0	0	0	0	0	0	0	0	0	0	0	0	0	0	0	0	0	0	0	0	NA	NA	NA
9	130446667	C	T	TTACTCCCACC	exonic;intronic;nonsynonymous SNV	STXBP1	6812	syntaxin binding protein 1	protein-coding	602926	Epileptic encephalopathy, early infantile, 4, 612164 (3)	MP:0003631@nervous system phenotype@HOM;MP:0005386@behavior/neurological phenotype@MULTIG;MP:0010768@mortality/aging@HOM	HP:0000478@Abnormality of the eye@AD;HP:0000707@Abnormality of the nervous system@AD;HP:0003011@Abnormality of the musculature@AD	Epileptic encephalopathy, early infantile 4	AD	14.9682	0.689	0	0	0	0	0	0	0	0	0	0	0	0	0	0	0	0	0	0	0	0	0	0	0	0	0	0	0	0	0	NA	4.66249	25.7
9	130438188	C	T	AAATCCGCATC	exonic;nonsynonymous SNV	STXBP1	6812	syntaxin binding protein 1	protein-coding	602926	Epileptic encephalopathy, early infantile, 4, 612164 (3)	MP:0003631@nervous system phenotype@HOM;MP:0005386@behavior/neurological phenotype@MULTIG;MP:0010768@mortality/aging@HOM	HP:0000478@Abnormality of the eye@AD;HP:0000707@Abnormality of the nervous system@AD;HP:0003011@Abnormality of the musculature@AD	Epileptic encephalopathy, early infantile 4	AD	14.9682	0.689	0	0	0	0	0	0	0	0	0	0	0	0	0	0	0	0	0	0	0	0	0	0	0	0	0	0	0	0	0	NA	5.25314	33
9	130435529	C	T	TCTGCCGAGTG	exonic;stopgain	STXBP1	6812	syntaxin binding protein 1	protein-coding	602926	Epileptic encephalopathy, early infantile, 4, 612164 (3)	MP:0003631@nervous system phenotype@HOM;MP:0005386@behavior/neurological phenotype@MULTIG;MP:0010768@mortality/aging@HOM	HP:0000478@Abnormality of the eye@AD;HP:0000707@Abnormality of the nervous system@AD;HP:0003011@Abnormality of the musculature@AD	Epileptic encephalopathy, early infantile 4	AD	14.9682	0.689	0	0	0	0	0	0	0	0	0	0	0	0	0	0	0	0	0	0	0	0	0	0	0	0	0	0	0	0	0	NA	7.93275	40
